# Supplementary material for: Detection, Genomic Characterization, and Antibiotic Susceptibility of Salmonella Anatum SPBM3 Isolated from Plant-Based Meat
Source: Foods. 2025 Oct 30;14(21):3710. doi: 10.3390/foods14213710 (PMC12607527; doi:10.3390/foods14213710)
Supplement: Supplementary file 1 [file foods-14-03710-s001.zip]

Archive with 5 entries (5 files):
- Supplemental Data S1.xlsx
- Table S1.pdf
- Table S2 ANIb.csv
- Table S3 Putative virulence genes.xlsx
- Table S4 Putative AMR genes.xlsx
