# Supplementary material for: Detection, Genomic Characterization, and Antibiotic Susceptibility of Salmonella Anatum SPBM3 Isolated from Plant-Based Meat
Source: Foods. 2025 Oct 30;14(21):3710. doi: 10.3390/foods14213710 (PMC12607527; doi:10.3390/foods14213710)
Supplement: Supplementary file 1 [file foods-14-03710-s001.zip › Supplemental Data S1.xlsx]

## Sheet: Metadata 
	Supplemental data S1. Metadata for each bacteria used in the phylogenetic analysis. The table includes information on Salmonella enterica subsp. enterica serovar Anatum, assembly accession number, strains, isolated country, source , and year of collection
GenBank Accessions	Assembly Accession	Genome Name	Isolation Country	Isolation Source	Collection Year
NZ_JAATMF010000000	GCF_012927885.1	Salmonella enterica subsp. enterica serovar Anatum strain 363	Australia	Goat	2001
WFIM00000000	GCF_009208145.1	Salmonella enterica subsp. enterica serovar Anatum strain 982	Australia	Cow	2002
WFIL00000000	GCF_009208485.1	Salmonella enterica subsp. enterica serovar Anatum strain 516	Australia	Goat	2002
JAATMG000000000	GCF_012927815.1	Salmonella enterica subsp. enterica serovar Anatum strain 642	Australia	Cow	2002
JAATMH000000000	GCF_012927835.1	Salmonella enterica subsp. enterica serovar Anatum strain 861	Australia	Goat	2002
JAATMV000000000	GCF_012928305.1	Salmonella enterica subsp. enterica serovar Anatum strain 1000	Australia	Cow	2002
JAATMW000000000	GCF_012928335.1	Salmonella enterica subsp. enterica serovar Anatum strain 1060	Australia	Cow	2003
JAATMX000000000	GCF_012928315.1	Salmonella enterica subsp. enterica serovar Anatum strain 1571	Australia	Cow	2005
JAATMY000000000	GCF_012928325.1	Salmonella enterica subsp. enterica serovar Anatum strain 1585	Australia	Cow	2005
JAATMZ000000000	GCF_012928385.1	Salmonella enterica subsp. enterica serovar Anatum strain 1729	Australia	Sheep	2007
JAATMN000000000	GCF_012928125.1	Salmonella enterica subsp. enterica serovar Anatum strain 2447	Australia	Cow	2013
JAATMM000000000	GCF_012928145.1	Salmonella enterica subsp. enterica serovar Anatum strain 2475	Australia	Cow	2013
JAVDYQ000000000	GCF_041730885.1	Salmonella enterica subsp. enterica serovar Anatum 115	Brazil	Horse	2021
NZ_CP074259	GCF_000806925.2	Salmonella enterica subsp. enterica serovar Anatum strain CFSAN024763	Chile	Human	2009
JWQQ00000000	GCF_001726095.1	Salmonella enterica subsp. enterica serovar Anatum strain CFSAN024762	Chile	Kelp Gull	2012
JWQO00000000	GCF_000806625.1	Salmonella enterica subsp. enterica serovar Anatum strain CFSAN024764	Chile	Human	2014
NZ_MYEF01000000	GCF_002066255.1	Salmonella enterica subsp. enterica serovar Anatum strain BCW_2637	China	Swine	2000
JAVIUP000000000	GCF_031197995.1	Salmonella enterica subsp. enterica serovar Anatum 123	China	Unidentified meat	2017
CP118633	GCF_028993675.1	Salmonella enterica subsp. enterica serovar Anatum 2089b	China	Swine	2019
CALPAM000000000	GCF_943115525.1	Salmonella enterica subsp. enterica serovar Anatum 2014LSAL01667	France	Chicken	2014
	GCF_000748865.1	Salmonella enterica subsp. enterica serovar Bareilly str. CFSAN000207	India	Coriander	2009
JABFFM000000000	GCF_017693125.1	Salmonella enterica subsp. enterica serovar Anatum strain F20	Iraq	Chicken	2016
JAMBWL000000000	GCF_025293415.1	Salmonella enterica subsp. enterica serovar Anatum IRV-37	Mexico	Environment	2018
JAMBWM000000000	GCF_025293485.1	Salmonella enterica subsp. enterica serovar Anatum IRV-36	Mexico	Environment	2018
JAMBWU000000000	GCF_025293615.1	Salmonella enterica subsp. enterica serovar Anatum IRV-28	Mexico	Environment	2018
JAMBWW000000000	GCF_025293665.1	Salmonella enterica subsp. enterica serovar Anatum IRV-26	Mexico	Environment	2018
JAOBPQ000000000	GCF_043421305.1	Salmonella enterica subsp. enterica serovar Anatum JCS-29	Mexico	Environment	2018
JAMBVL000000000	GCF_025292365.1	Salmonella enterica subsp. enterica serovar Anatum IRV-66	Mexico	Environment	2019
JAMBVQ000000000	GCF_025292545.1	Salmonella enterica subsp. enterica serovar Anatum strain IRV-61	Mexico	Environment	2019
JAXOUN000000000	GCF_034428135.1	Salmonella enterica subsp. enterica serovar Anatum SECOA246B	Mexico	Environment	2019
JAXOUL000000000	GCF_034428155.1	Salmonella enterica subsp. enterica serovar Anatum SECOA243PC	Mexico	Human	2019
JAXOUK000000000	GCF_034480325.1	Salmonella enterica subsp. enterica serovar Anatum SECOA225PC	Mexico	Human	2019
MXSG00000000	GCF_002060035.1	Salmonella enterica subsp. enterica serovar Anatum strain BCW_3955	N/A	N/A	N/A
MXSH00000000	GCF_002060115.1	Salmonella enterica subsp. enterica serovar Anatum strain BCW_3954	N/A	N/A	N/A
NZ_MXRS01000000	GCF_002061315.1	Salmonella enterica subsp. enterica serovar Anatum strain BCW_3970	N/A	N/A	N/A
NZ_JBKFEB010000000	GCF_047777605.1	Salmonella enterica subsp. enterica serovar Anatum strain ACP7R1a 11	Philippines	Chicken	2022
	GCF_047982345.1	Salmonella enterica APD11R1a	Philippines	Chicken	2022
	GCF_047982305.1	Salmonella enterica APD12R1a	Philippines	Chicken	2022
	GCF_047982485.1	Salmonella enterica APD14R1a	Philippines	Chicken	2022
	GCF_047982395.1	Salmonella enterica APD29R1a	Philippines	Chicken	2022
	GCF_047982525.1	Salmonella enterica MPD5R1a	Philippines	Chicken	2022
	GCF_047982325.1	Salmonella enterica SCW2R1a	Philippines	Chicken	2022
SGBN00000000	GCF_004798185.1	Salmonella enterica subsp. enterica serovar Anatum strain LBMM 893	Spain	Unidentified meat	2013
SGBO00000000	GCF_004798335.1	Salmonella enterica subsp. enterica serovar Anatum strain LBMM 895	Spain	Unidentified meat	2013
NZ_MYEE01000000	GCF_002066235.1	Salmonella enterica subsp. enterica serovar Anatum strain BCW_2638	Taiwan	Human	2004
CP045464	GCF_011465695.1	Salmonella enterica subsp. enterica serovar Anatum strain Sal-1135	Taiwan	Human	2012
CP045465	GCF_011465815.1	Salmonella enterica subsp. enterica serovar Anatum strain Sal-2097	Taiwan	Human	2013
WHXS00000000	GCF_012028655.1	Salmonella enterica subsp. enterica serovar Anatum strain Sal-3343	Taiwan	Human	2015
WHXT00000000	GCF_012028685.1	Salmonella enterica subsp. enterica serovar Anatum strain Sal-3389	Taiwan	Human	2015
WHXU00000000	GCF_012028735.1	Salmonella enterica subsp. enterica serovar Anatum strain Sal-3386	Taiwan	Human	2015
WHXV00000000	GCF_012028755.1	Salmonella enterica subsp. enterica serovar Anatum strain Sal-3381	Taiwan	Human	2015
WHXW00000000	GCF_012028765.1	Salmonella enterica subsp. enterica serovar Anatum strain Sal-3348	Taiwan	Human	2015
WHXX00000000	GCF_012028985.1	Salmonella enterica subsp. enterica serovar Anatum strain Sal-2955	Taiwan	Human	2015
CP029800,CP029801,CP029802	GCF_003231095.1	Salmonella enterica subsp. enterica serovar Anatum strain R16.0676	Taiwan	Human	2016
CP045466,CP045467	GCF_011465945.1	Salmonella enterica subsp. enterica serovar Anatum strain Sal-3973	Taiwan	Human	2016
CP045513,CP045514	GCF_011466455.1	Salmonella enterica subsp. enterica serovar Anatum strain Sal-3948	Taiwan	Human	2016
WHXE00000000	GCF_012028405.1	Salmonella enterica subsp. enterica serovar Anatum strain Sal-4221	Taiwan	Human	2016
WHXG00000000	GCF_012028435.1	Salmonella enterica subsp. enterica serovar Anatum strain Sal-4162	Taiwan	Human	2016
WHXF00000000	GCF_012028445.1	Salmonella enterica subsp. enterica serovar Anatum strain Sal-4179	Taiwan	Human	2016
WHXH00000000	GCF_012028495.1	Salmonella enterica subsp. enterica serovar Anatum strain Sal-3997	Taiwan	Human	2016
WHXI00000000	GCF_012028515.1	Salmonella enterica subsp. enterica serovar Anatum strain Sal-3993	Taiwan	Human	2016
WHXL00000000	GCF_012028535.1	Salmonella enterica subsp. enterica serovar Anatum strain Sal-3944	Taiwan	Human	2016
WHXJ00000000	GCF_012028545.1	Salmonella enterica subsp. enterica serovar Anatum strain Sal-3991	Taiwan	Human	2016
WHXM00000000	GCF_012028565.1	Salmonella enterica subsp. enterica serovar Anatum strain Sal-3930	Taiwan	Human	2016
WHXK00000000	GCF_012028575.1	Salmonella enterica subsp. enterica serovar Anatum strain Sal-3985	Taiwan	Human	2016
WHXN00000000	GCF_012028595.1	Salmonella enterica subsp. enterica serovar Anatum strain Sal-3897	Taiwan	Human	2016
WHXP00000000	GCF_012028635.1	Salmonella enterica subsp. enterica serovar Anatum strain Sal-3824	Taiwan	Human	2016
WHXO00000000	GCF_012028665.1	Salmonella enterica subsp. enterica serovar Anatum strain Sal-3892	Taiwan	Human	2016
WHXQ00000000	GCF_012028675.1	Salmonella enterica subsp. enterica serovar Anatum strain Sal-3805	Taiwan	Human	2016
WHXR00000000	GCF_012028995.1	Salmonella enterica subsp. enterica serovar Anatum strain Sal-3660	Taiwan	Human	2016
NZ_CP131744.1	GCF_049617965.1	Salmonella enterica subsp. enterica serovar Anatum strain 2016C09-189	Taiwan	Human	2016
CP045461,CP045463,CP045462	GCF_011466075.1	Salmonella enterica subsp. enterica serovar Anatum strain M-3851	Taiwan	Unidentified meat	2017
CP045509,CP045512,CP045511,CP045510	GCF_011466275.1	Salmonella enterica subsp. enterica serovar Anatum strain M-5360	Taiwan	Unidentified meat	2017
CP045515	GCF_011466595.1	Salmonella enterica subsp. enterica serovar Anatum strain Sal-4295	Taiwan	Human	2017
CP045516,CP045517	GCF_011466775.1	Salmonella enterica subsp. enterica serovar Anatum strain Sal-4737	Taiwan	Human	2017
CP045518,CP045519,CP045520,CP045521	GCF_011466815.1	Salmonella enterica subsp. enterica serovar Anatum strain Sal-5091	Taiwan	Human	2017
WHWN00000000	GCF_012028095.1	Salmonella enterica subsp. enterica serovar Anatum strain Sal-5147	Taiwan	Human	2017
WHWQ00000000	GCF_012028115.1	Salmonella enterica subsp. enterica serovar Anatum strain Sal-4995	Taiwan	Human	2017
WHWP00000000	GCF_012028125.1	Salmonella enterica subsp. enterica serovar Anatum strain Sal-5067	Taiwan	Human	2017
WHWR00000000	GCF_012028135.1	Salmonella enterica subsp. enterica serovar Anatum strain Sal-4873	Taiwan	Human	2017
WHWS00000000	GCF_012028175.1	Salmonella enterica subsp. enterica serovar Anatum strain Sal-4762	Taiwan	Human	2017
WHWU00000000	GCF_012028195.1	Salmonella enterica subsp. enterica serovar Anatum strain Sal-4627	Taiwan	Human	2017
WHWT00000000	GCF_012028215.1	Salmonella enterica subsp. enterica serovar Anatum strain Sal-4698	Taiwan	Human	2017
WHWV00000000	GCF_012028225.1	Salmonella enterica subsp. enterica serovar Anatum strain Sal-4583	Taiwan	Human	2017
WHWW00000000	GCF_012028255.1	Salmonella enterica subsp. enterica serovar Anatum strain Sal-4567	Taiwan	Human	2017
WHWX00000000	GCF_012028275.1	Salmonella enterica subsp. enterica serovar Anatum strain Sal-4550	Taiwan	Human	2017
WHWZ00000000	GCF_012028295.1	Salmonella enterica subsp. enterica serovar Anatum strain Sal-4499	Taiwan	Human	2017
WHXA00000000	GCF_012028305.1	Salmonella enterica subsp. enterica serovar Anatum strain Sal-4494	Taiwan	Human	2017
WHWY00000000	GCF_012028335.1	Salmonella enterica subsp. enterica serovar Anatum strain Sal-4518	Taiwan	Human	2017
WHXC00000000	GCF_012028355.1	Salmonella enterica subsp. enterica serovar Anatum strain Sal-4420	Taiwan	Human	2017
WHXB00000000	GCF_012028365.1	Salmonella enterica subsp. enterica serovar Anatum strain Sal-4478	Taiwan	Human	2017
WHXD00000000	GCF_012028395.1	Salmonella enterica subsp. enterica serovar Anatum strain Sal-4377	Taiwan	Human	2017
WHWO00000000	GCF_012028455.1	Salmonella enterica subsp. enterica serovar Anatum strain Sal-5131	Taiwan	Human	2017
WHYE00000000	GCF_012028855.1	Salmonella enterica subsp. enterica serovar Anatum strain M-5365	Taiwan	Unidentified meat	2017
WHYF00000000	GCF_012028875.1	Salmonella enterica subsp. enterica serovar Anatum strain M-5351	Taiwan	Unidentified meat	2017
WHYJ00000000	GCF_012028915.1	Salmonella enterica subsp. enterica serovar Anatum strain M-3853	Taiwan	Unidentified meat	2017
WHXZ00000000	GCF_012029025.1	Salmonella enterica subsp. enterica serovar Anatum strain M-9196	Taiwan	Unidentified meat	2017
CP100678,CP100681,CP100680,CP100679	GCF_024266145.1	Salmonella enterica subsp. enterica serovar Anatum R17.0809	Taiwan	Human	2017
CP045458,CP045459,CP045460	GCF_011465535.1	Salmonella enterica subsp. enterica serovar Anatum strain M-3471	Taiwan	Unidentified meat	2018
WHWF00000000	GCF_012027915.1	Salmonella enterica subsp. enterica serovar Anatum strain Sal-5242	Taiwan	Human	2018
WHWG00000000	GCF_012027935.1	Salmonella enterica subsp. enterica serovar Anatum strain Sal-5240	Taiwan	Human	2018
WHWH00000000	GCF_012027945.1	Salmonella enterica subsp. enterica serovar Anatum strain Sal-5226	Taiwan	Human	2018
WHWD00000000	GCF_012027955.1	Salmonella enterica subsp. enterica serovar Anatum strain Sal-5379	Taiwan	Human	2018
WHWE00000000	GCF_012027995.1	Salmonella enterica subsp. enterica serovar Anatum strain Sal-5328	Taiwan	Human	2018
WHWI00000000	GCF_012028005.1	Salmonella enterica subsp. enterica serovar Anatum strain Sal-5217	Taiwan	Human	2018
WHWJ00000000	GCF_012028035.1	Salmonella enterica subsp. enterica serovar Anatum strain Sal-5200	Taiwan	Human	2018
WHWL00000000	GCF_012028045.1	Salmonella enterica subsp. enterica serovar Anatum strain Sal-5191	Taiwan	Human	2018
WHWK00000000	GCF_012028075.1	Salmonella enterica subsp. enterica serovar Anatum strain Sal-5196	Taiwan	Human	2018
WHYC00000000	GCF_012028805.1	Salmonella enterica subsp. enterica serovar Anatum strain M-6697	Taiwan	Unidentified meat	2018
WHYG00000000	GCF_012028895.1	Salmonella enterica subsp. enterica serovar Anatum strain M-4949	Taiwan	Unidentified meat	2018
WHYB00000000	GCF_012028975.1	Salmonella enterica subsp. enterica serovar Anatum strain M-6699	Taiwan	Unidentified meat	2018
WHYA00000000	GCF_012029045.1	Salmonella enterica subsp. enterica serovar Anatum strain M-7537	Taiwan	Unidentified meat	2018
WHYH00000000	GCF_012029075.1	Salmonella enterica subsp. enterica serovar Anatum strain M-4847	Taiwan	Unidentified meat	2018
WHYK00000000	GCF_012029085.1	Salmonella enterica subsp. enterica serovar Anatum strain M-2592	Taiwan	Unidentified meat	2018
WHYL00000000	GCF_012029135.1	Salmonella enterica subsp. enterica serovar Anatum strain M-2589	Taiwan	Unidentified meat	2018
WHWM00000000	GCF_012057585.1	Salmonella enterica subsp. enterica serovar Anatum strain Sal-5186	Taiwan	Human	2018
WHXY00000000	GCF_012028785.1	Salmonella enterica subsp. enterica serovar Anatum strain M-9750	Taiwan	Unidentified meat	2019
WHYD00000000	GCF_012028835.1	Salmonella enterica subsp. enterica serovar Anatum strain M-6525	Taiwan	Unidentified meat	2019
WHYI00000000	GCF_012029095.1	Salmonella enterica subsp. enterica serovar Anatum strain M-4763	Taiwan	Unidentified meat	2019
WHYM00000000	GCF_012029155.1	Salmonella enterica subsp. enterica serovar Anatum strain GC68-1	Taiwan	Environment	2019
WHYN00000000	GCF_012029165.1	Salmonella enterica subsp. enterica serovar Anatum strain GC67-2	Taiwan	Environment	2019
WHYO00000000	GCF_012029175.1	Salmonella enterica subsp. enterica serovar Anatum strain GC66-1	Taiwan	Environment	2019
WHYP00000000	GCF_012029195.1	Salmonella enterica subsp. enterica serovar Anatum strain GC64-2	Taiwan	Environment	2019
WHYQ00000000	GCF_012029235.1	Salmonella enterica subsp. enterica serovar Anatum strain GB10	Taiwan	Environment	2019
	GCF_031039035.1	Salmonella enterica subsp. enterica SENT0143	Taiwan	Human	2019
	GCF_031039015.1	Salmonella enterica subsp. enterica SENT0144	Taiwan	Human	2019
	GCF_031038955.1	Salmonella enterica subsp. enterica SENT0163	Taiwan	Human	2019
	GCF_032337315.1	Salmonella enterica A2	Thailand	Swine	2010
	GCF_032337215.1	Salmonella enterica A4	Thailand	Swine	2010
	GCF_032337275.1	Salmonella enterica C76	Thailand	Swine	2010
	GCF_032337195.1	Salmonella enterica D8	Thailand	Swine	2010
	GCA_003875215.1	Salmonella enterica strain CFSAN045320	Thailand	Swine	2013
	GCA_052037755.1	Salmonella enterica subsp. enterica serovar Anatum SPBM3	Thailand	Plant-based food	2025
	GCF_016917695.1	Salmonella enterica strain Colony627	Thailand	food	N/A
APAA00000000	GCF_000487595.1	Salmonella enterica subsp. enterica serovar Anatum str. USDA 100	USA	Human	2001
CP051452,CP051453,CP051454	GCF_016454685.1	Salmonella enterica subsp. enterica serovar Anatum strain CVM 20746	USA	Swine	2002
CP051394,CP051395	GCF_016454505.1	Salmonella enterica subsp. enterica serovar Anatum strain CVM 22448	USA	Cow	2003
CP051342,CP051345,CP051343,CP051344	GCF_016452145.1	Salmonella enterica subsp. enterica serovar Anatum strain CVM 33822	USA	Swine	2004
NZ_CP007584.2	GCF_000988525.3	Salmonella enterica subsp. enterica serovar Anatum str. USDA-ARS-USMARC-1735 isolate SAN2113-2	USA	Cow	2005
NZ_CP014621	GCF_001620205.2	Salmonella enterica subsp. enterica serovar Anatum str. USDA-ARS-USMARC-1727 isolate SAN1261-1	USA	Cow	2005
NZ_CP014663.2	GCF_001623545.2	Salmonella enterica subsp. enterica serovar Anatum str. USDA-ARS-USMARC-1677	USA	Cow	2005
NZ_CP007211.2	GCF_000940895.2	Salmonella enterica subsp. enterica serovar Anatum str. CDC 06-0532	USA	Human	2006
NZ_CP007483.2	GCF_000963535.2	Salmonella enterica subsp. enterica serovar Anatum str. USDA-ARS-USMARC-1175	USA	Cow	2006
CP014657,CP014658	GCF_001620115.1	Salmonella enterica subsp. enterica serovar Anatum str. USDA-ARS-USMARC-1736	USA	Cow	2006
NZ_CP014659	GCF_001620135.2	Salmonella enterica subsp. enterica serovar Anatum str. USDA-ARS-USMARC-1765	USA	Human	2006
CP014664	GCF_001623585.1	Salmonella enterica subsp. enterica serovar Anatum str. USDA-ARS-USMARC-1728	USA	Cow	2006
CP014665	GCF_001623625.1	Salmonella enterica subsp. enterica serovar Anatum str. USDA-ARS-USMARC-1766	USA	Human	2006
NZ_CP014620.1	GCF_001620225.1	Salmonella enterica subsp. enterica serovar Anatum str. USDA-ARS-USMARC-1676 isolate SAN082	USA	Cow	2007
NZ_CP014666	GCF_001623665.2	Salmonella enterica subsp. enterica serovar Anatum str. USDA-ARS-USMARC-1781	USA	Human	2007
QDTR00000000	GCF_003117515.1	Salmonella enterica subsp. enterica serovar Anatum strain 23	USA	Horse	2007
QDTY00000000	GCF_003117635.1	Salmonella enterica subsp. enterica serovar Anatum strain 16	USA	Horse	2007
QDTD00000000	GCF_003118155.1	Salmonella enterica subsp. enterica serovar Anatum strain 37	USA	Horse	2007
QDQV00000000	GCF_003120115.1	Salmonella enterica subsp. enterica serovar Anatum strain 97	USA	Horse	2008
QDRQ00000000	GCF_003120555.1	Salmonella enterica subsp. enterica serovar Anatum strain 76	USA	Horse	2008
QDSC00000000	GCF_003120795.1	Salmonella enterica subsp. enterica serovar Anatum strain 64	USA	Horse	2008
QDSM00000000	GCF_003120975.1	Salmonella enterica subsp. enterica serovar Anatum strain 54	USA	Horse	2008
QDSN00000000	GCF_003120995.1	Salmonella enterica subsp. enterica serovar Anatum strain 53	USA	Horse	2008
QDSP00000000	GCF_003121075.1	Salmonella enterica subsp. enterica serovar Anatum strain 51	USA	Horse	2008
QDSX00000000	GCF_003121215.1	Salmonella enterica subsp. enterica serovar Anatum strain 43	USA	Horse	2008
NZ_CP013226.1	GCF_001447095.1	Salmonella enterica subsp. enterica serovar Anatum strain GT-38	USA	Turkey	2009
CP013222,CP013221,CP013223	GCF_001447115.1	Salmonella enterica subsp. enterica serovar Anatum strain GT-01	USA	Turkey	2009
NZ_MEJY01000000	GCF_001879955.1	Salmonella enterica subsp. enterica serovar Oranienburg strain CFSAN039538	USA	Environment	2009
QDUB00000000	GCF_003117735.1	Salmonella enterica subsp. enterica serovar Anatum strain 13	USA	Horse	2009
QDPG00000000	GCF_003119295.1	Salmonella enterica subsp. enterica serovar Anatum strain 138	USA	Horse	2009
QDPS00000000	GCF_003119555.1	Salmonella enterica subsp. enterica serovar Anatum strain 126	USA	Horse	2009
QDQC00000000	GCF_003119715.1	Salmonella enterica subsp. enterica serovar Anatum strain 116	USA	Horse	2009
QDQD00000000	GCF_003119765.1	Salmonella enterica subsp. enterica serovar Anatum strain 115	USA	Horse	2009
QDQQ00000000	GCF_003120015.1	Salmonella enterica subsp. enterica serovar Anatum strain 102	USA	Horse	2009
CP014661,CP014662	GCF_001620155.1	Salmonella enterica subsp. enterica serovar Anatum str. USDA-ARS-USMARC-1783	USA	Human	2010
MXHG00000000	GCF_002032815.1	Salmonella enterica subsp. enterica serovar Anatum strain BCW_2104	USA	Cow	2010
QDOS00000000	GCF_003118955.1	Salmonella enterica subsp. enterica serovar Anatum strain 152	USA	Horse	2010
VCUW00000000	GCF_006379665.2	Salmonella enterica subsp. enterica serovar Anatum strain HIY0183	USA	Environment	2010
VCUX00000000	GCF_006379685.2	Salmonella enterica subsp. enterica serovar Anatum strain HIY0181	USA	Environment	2010
VCXN00000000	GCF_006380525.2	Salmonella enterica subsp. enterica serovar Anatum strain HIY0059	USA	Environment	2010
VCXM00000000	GCF_006380545.2	Salmonella enterica subsp. enterica serovar Anatum strain HIY0060	USA	Environment	2010
VCXB00000000	GCF_006380775.2	Salmonella enterica subsp. enterica serovar Anatum strain HIY0079	USA	Environment	2010
VCXP00000000	GCF_006380785.2	Salmonella enterica subsp. enterica serovar Anatum strain HIY0055	USA	Environment	2010
VCXC00000000	GCF_006381225.2	Salmonella enterica subsp. enterica serovar Anatum strain HIY0078	USA	Environment	2010
VCXQ00000000	GCF_006381315.2	Salmonella enterica subsp. enterica serovar Anatum strain HIY0054	USA	Environment	2010
VCXS00000000	GCF_006381485.2	Salmonella enterica subsp. enterica serovar Anatum strain HIY0051	USA	Environment	2010
NZ_JYVK00000000	GCF_001479145.1	Salmonella enterica subsp. enterica serovar Anatum strain CVM N31410	USA	Chicken	2011
MXQJ00000000	GCF_002059305.1	Salmonella enterica subsp. enterica serovar Anatum strain BCW_4006	USA	Human	2011
QDOE00000000	GCF_003118675.1	Salmonella enterica subsp. enterica serovar Anatum strain 169	USA	Horse	2011
QDPT00000000	GCF_003119565.1	Salmonella enterica subsp. enterica serovar Anatum strain 125	USA	Horse	2011
QDRC00000000	GCF_003120275.1	Salmonella enterica subsp. enterica serovar Anatum strain 90	USA	Horse	2011
NZ_CP041183	GCF_006517155.1	Salmonella enterica subsp. enterica serovar Anatum str. CFSAN003961	USA	Papaya	2011
JYXM00000000	GCF_001478355.1	Salmonella enterica subsp. enterica serovar Anatum strain CVM N38876	USA	Turkey	2012
JYZV00000000	GCF_001481105.1	Salmonella enterica subsp. enterica serovar Anatum strain CVM N42473	USA	Cow	2012
MYUA00000000	GCF_002058525.1	Salmonella enterica subsp. enterica serovar Anatum strain BCW_4010	USA	Human	2012
QDMX00000000	GCF_003117015.1	Salmonella enterica subsp. enterica serovar Anatum strain 202	USA	Horse	2012
QDNG00000000	GCF_003117165.1	Salmonella enterica subsp. enterica serovar Anatum strain 193	USA	Horse	2012
QDNK00000000	GCF_003117215.1	Salmonella enterica subsp. enterica serovar Anatum strain 189	USA	Horse	2012
QDNN00000000	GCF_003118175.1	Salmonella enterica subsp. enterica serovar Anatum strain 186	USA	Horse	2012
QDNR00000000	GCF_003118315.1	Salmonella enterica subsp. enterica serovar Anatum strain 182	USA	Horse	2012
QDQN00000000	GCF_003119975.1	Salmonella enterica subsp. enterica serovar Anatum strain 105	USA	Horse	2012
JAUKSW000000000	GCF_030502015.1	Salmonella enterica subsp. enterica serovar Anatum A033	USA	Turkey	2012
LHFG00000000	GCF_001241205.1	Salmonella enterica subsp. enterica serovar Anatum strain CVM N44698	USA	Turkey	2013
LHFH00000000	GCF_001241225.1	Salmonella enterica subsp. enterica serovar Anatum strain CVM N44699	USA	Turkey	2013
LHON00000000	GCF_001247355.1	Salmonella enterica subsp. enterica serovar Anatum strain CVM N51307	USA	Cow	2013
MLVZ00000000	GCF_001835345.1	Salmonella enterica subsp. enterica serovar Anatum strain CFSAN045021	USA	Environment	2013
QDMI00000000	GCF_003078135.1	Salmonella enterica subsp. enterica serovar Anatum strain 217	USA	Horse	2013
QDMO00000000	GCF_003078395.1	Salmonella enterica subsp. enterica serovar Anatum strain 211	USA	Horse	2013
QDLR00000000	GCF_003077345.1	Salmonella enterica subsp. enterica serovar Anatum strain 234	USA	Horse	2014
QDTU00000000	GCF_003117575.1	Salmonella enterica subsp. enterica serovar Anatum strain 20	USA	Horse	2014
QDLA00000000	GCF_003077055.1	Salmonella enterica subsp. enterica serovar Anatum strain 251	USA	Horse	2015
QDLD00000000	GCF_003077075.1	Salmonella enterica subsp. enterica serovar Anatum strain 248	USA	Horse	2015
QDLF00000000	GCF_003077095.1	Salmonella enterica subsp. enterica serovar Anatum strain 246	USA	Horse	2015
QDLG00000000	GCF_003077155.1	Salmonella enterica subsp. enterica serovar Anatum strain 245	USA	Horse	2015
QDLJ00000000	GCF_003077175.1	Salmonella enterica subsp. enterica serovar Anatum strain 242	USA	Horse	2015
QDLL00000000	GCF_003077235.1	Salmonella enterica subsp. enterica serovar Anatum strain 240	USA	Horse	2015
QDLO00000000	GCF_003077275.1	Salmonella enterica subsp. enterica serovar Anatum strain 237	USA	Horse	2015
QDLS00000000	GCF_003077335.1	Salmonella enterica subsp. enterica serovar Anatum strain 233	USA	Horse	2015
NZ_QDLH01000000	GCF_003117065.1	Salmonella enterica subsp. enterica serovar Anatum strain 244	USA	Horse	2015
JAUKRN000000000	GCF_030503075.1	Salmonella enterica subsp. enterica serovar Anatum A101	USA	Turkey	2015
NZ_MAJA01000000	GCF_001707605.1	Salmonella enterica subsp. enterica serovar Anatum strain CFSAN003959	USA	Papaya	2016
NZ_PDBB01000000	GCF_003418965.1	Salmonella enterica subsp. enterica serovar Anatum strain LJH#1217	USA	N/A	2017
NZ_PDBC01000000	GCF_003418365.1	Salmonella enterica subsp. enterica serovar Anatum strain LJH#720	USA	Almonds	2018
CP033338,CP033339	GCF_003710125.1	Salmonella enterica subsp. enterica serovar Anatum strain CFSAN076215	USA	Raw Peanuts	2018
NZ_CP041184	GCF_006517135.1	Salmonella enterica subsp. enterica serovar Anatum strain CFSAN003959	USA	Papaya	2019
ARYP00000000	GCF_000412875.1	Salmonella enterica subsp. enterica serovar Anatum str. 06-0532	USA	Human	N/A
AOZZ00000000	GCF_000487575.2	Salmonella enterica subsp. enterica serovar Anatum str. ATCC BAA-1592	USA	Tomatoes	N/A
NQWL00000000	GCF_002283125.1	Salmonella enterica subsp. enterica serovar Anatum strain NCTR462	Viet Nam	Imported food	2006
