# Supplementary material for: Detection, Genomic Characterization, and Antibiotic Susceptibility of Salmonella Anatum SPBM3 Isolated from Plant-Based Meat
Source: Foods. 2025 Oct 30;14(21):3710. doi: 10.3390/foods14213710 (PMC12607527; doi:10.3390/foods14213710)
Supplement: Supplementary file 1 [file foods-14-03710-s001.zip › Table S2 ANIb.csv]

#ANIb Summary for SPBM3.fasta
Genome	ANIb [%]	Aligned [%]	Aligned [bp]	Total [bp]
Salmonella enterica subsp. enterica serovar Anatum CFSAN024764	99.93	97.08	4585616	4723511
Salmonella enterica subsp. enterica serovar Kentucky CVM N38870	99.82	97.88	4623197	4723511
Salmonella enterica subsp. enterica serovar Anatum CVM N38876	99.82	97.92	4625398	4723511
Salmonella enterica subsp. enterica serovar Anatum CVM N31410	99.92	96.85	4574925	4723511
Salmonella enterica subsp. enterica serovar Anatum CFSAN024763	99.93	97.22	4592125	4723511
Salmonella enterica subsp. enterica serovar Anatum CVM N51307	99.85	96.46	4556362	4723511
Salmonella enterica subsp. enterica serovar Anatum CVM N44698	99.91	97.14	4588617	4723511
Salmonella enterica subsp. enterica serovar Anatum CVM N44699	99.92	96.05	4536863	4723511
Salmonella enterica subsp. enterica serovar Anatum CVM N42473	99.93	96.61	4563533	4723511
Salmonella enterica subsp. enterica serovar Anatum str. ATCC BAA-1592	99.85	96.63	4564347	4723511
Salmonella enterica subsp. enterica serovar Saintpaul CVM N47725	98.85	95.46	4508996	4723511
Salmonella enterica subsp. enterica serovar Anatum str. CDC 06-0532	99.87	96.6	4563015	4723511
