# Supplementary material for: Detection, Genomic Characterization, and Antibiotic Susceptibility of Salmonella Anatum SPBM3 Isolated from Plant-Based Meat
Source: Foods. 2025 Oct 30;14(21):3710. doi: 10.3390/foods14213710 (PMC12607527; doi:10.3390/foods14213710)
Supplement: Supplementary file 1 [file foods-14-03710-s001.zip › Table S3 Putative virulence genes.xlsx]

## Sheet: patric3_query
Supplemental Table S3 putative virulent genes found in Salmonella enterica subsp. enterica serovar Anatum isolate SPBM3
Evidence	Source	Source ID	Source Organism	Gene	Product	PubMed	Subject Coverage	Query Coverage	Identity	E-value
BLAT	Victors	39546390	Salmonella enterica subsp. enterica serovar Typhimurium str. LT2	yneC	(4S)-4-hydroxy-5-phosphonooxypentane-2,3-dione isomerase (EC 5.3.1.32)	16518469	100	88	97	1e-50
BLAT	Victors	16764001	Salmonella enterica subsp. enterica serovar Typhimurium str. LT2	citC	[Citrate [pro-3S]-lyase] ligase (EC 6.2.1.22)	17526851	100	100	99	1e-209
BLAT	Victors	16766958	Salmonella enterica subsp. enterica serovar Typhimurium str. LT2	yiaO	2,3-diketo-L-gulonate-binding periplasmic protein yiaO precursor	16518469	100	100	99	1e-185
BLAT	Victors	15803653	Escherichia coli O157:H7 str. EDL933	tdcE	2-ketobutyrate formate-lyase (EC 2.3.1.-) @ Pyruvate formate-lyase (EC 2.3.1.54)	15731074	99	99	93	0
BLAT	Victors	74311981	Shigella sonnei Ss046	aroD	3-dehydroquinate dehydratase I (EC 4.2.1.10)	8356844	100	100	80	1e-111
BLAT	Victors	16767344	Salmonella enterica subsp. enterica serovar Typhimurium str. LT2	yneB	3-hydroxy-5-phosphonooxypentane-2,4-dione thiolase (EC 2.3.1.245)	16518469	99	99	100	1e-165
BLAT	Victors	147675453	Vibrio cholerae O395	fabG	3-oxoacyl-[acyl-carrier protein] reductase (EC 1.1.1.100), FadG	11952899	96	98	80	1e-106
BLAT	Victors	82777572	Shigella dysenteriae Sd197	aroA	3-phosphoshikimate 1-carboxyvinyltransferase (EC 2.5.1.19)	8757833	100	99	90	1e-223
BLAT	Victors	110808097	Shigella flexneri 5 str. 8401	vacB	3'-to-5' exoribonuclease RNase R	1400189	91	91	96	0
BLAT	Victors	16766320	Salmonella enterica subsp. enterica serovar Typhimurium str. LT2	kduI	4-deoxy-L-threo-5-hexosulose-uronate ketol-isomerase (EC 5.3.1.17)	17526851	100	100	99	1e-163
BLAT	Victors	15804359	Escherichia coli O157:H7 str. EDL933	ilvG	Acetolactate synthase large subunit (EC 2.2.1.6)	15528651	100	100	91	1e-302
BLAT	Victors	15801901	Escherichia coli O157:H7 str. EDL933	acnA	Aconitate hydratase (EC 4.2.1.3) @ 2-methylisocitrate dehydratase (EC 4.2.1.99)	15731074	99	99	92	0
BLAT	Victors	16766187	Salmonella enterica subsp. enterica serovar Typhimurium str. LT2	iacP	Acyl carrier protein	16518469	100	100	98	4e-39
BLAT	Victors	218927655	Yersinia pestis CO92	arcA	Aerobic respiration control response regulator ArcA	14742535	99	99	93	1e-124
BLAT	Victors	126207906	Actinobacillus pleuropneumoniae L20	argG	Argininosuccinate synthase (EC 6.3.4.5)	12819083	87	87	82	1e-187
BLAT	Victors	267995764	Salmonella enterica subsp. enterica serovar Typhimurium str. 14028S	asd	Aspartate-semialdehyde dehydrogenase (EC 1.2.1.11)	20799091	100	100	99	1e-214
BLAT	Victors	16767151	Salmonella enterica subsp. enterica serovar Typhimurium str. LT2	atpA	ATP synthase alpha chain (EC 3.6.3.14)	19649318	100	100	100	1e-292
BLAT	Victors	16763829	Salmonella enterica subsp. enterica serovar Typhimurium str. LT2	clpP	ATP-dependent Clp protease proteolytic subunit ClpP (EC 3.4.21.92)	7618105	100	100	100	1e-115
BLAT	Victors	15801734	Escherichia coli O157:H7 str. EDL933	hrpA	ATP-dependent helicase HrpA	15528651	99	97	95	0
BLAT	Victors	16763831	Salmonella enterica subsp. enterica serovar Typhimurium str. LT2	lon	ATP-dependent protease La (EC 3.4.21.53) Type I	12496146	100	100	100	0
BLAT	Victors	16767041	Salmonella enterica subsp. enterica serovar Typhimurium str. LT2	misL	autotransporter	15948960	100	100	99	0
BLAT	Victors	16767456	Salmonella enterica subsp. enterica serovar Typhimurium str. LT2	STM4206	Bactoprenol-linked glucose translocase	16518469	100	100	100	3e-63
BLAT	Victors	16765285	Salmonella enterica subsp. enterica serovar Typhimurium str. LT2	uvrY	BarA-associated response regulator UvrY (= GacA = SirA)	16113260	100	100	100	1e-119
BLAT	Victors	16764908	Salmonella enterica subsp. enterica serovar Typhimurium str. LT2	yddX	Bdm protein	16518469	100	100	100	2e-33
BLAT	Victors	15803477	Escherichia coli	speA	Biosynthetic arginine decarboxylase (EC 4.1.1.19)	15731074	100	100	97	0
BLAT	Victors	16128027	Escherichia coli str. K-12 substr. MG1655	carB	Carbamoyl-phosphate synthase large chain (EC 6.3.5.5)	8063392	100	99	98	0
BLAT	Victors	16128026	Escherichia coli str. K-12 substr. MG1655	carA	Carbamoyl-phosphate synthase small chain (EC 6.3.5.5)	8063392	100	100	94	1e-214
BLAT	Victors	16763977	Salmonella enterica subsp. enterica serovar Typhimurium str. LT2	cstA	Carbon starvation protein A	15182677	100	100	100	0
BLAT	Victors	170024298	Yersinia pseudotuberculosis YPIII	cls	Cardiolipin synthase, bacterial type ClsA	11292689	100	100	85	1e-251
BLAT	Victors	16765823	Salmonella enterica subsp. enterica serovar Typhimurium str. LT2	STM2503	c-di-GMP phosphodiesterase (EC 3.1.4.52) => PdeF	17526851	100	100	100	0
BLAT	Victors	16765976	Salmonella enterica subsp. enterica serovar Typhimurium str. LT2	clpB	Chaperone protein ClpB (ATP-dependent unfoldase)	17526851	100	100	99	0
BLAT	Victors	190151264	Actinobacillus pleuropneumoniae serovar 7 str. AP76	dnaK	Chaperone protein DnaK	10873489	92	92	81	1e-278
BLAT	Victors	16764036	Salmonella enterica subsp. enterica serovar Typhimurium str. LT2	hscC	Chaperone protein HscC	17526851	100	100	99	0
BLAT	Victors	16766192	Salmonella enterica subsp. enterica serovar Typhimurium str. LT2	sicA	Chaperone protein SicA (Salmonella invasin chaperone)	7608068	100	100	100	4e-93
BLAT	Victors	16761308	Salmonella enterica subsp. enterica serovar Typhi str. CT18	aroC	Chorismate synthase (EC 4.2.3.5)	19745519	100	100	99	1e-208
BLAT	Victors	205353166	Salmonella enterica subsp. enterica serovar Gallinarum str. 287/91	cobS	Cobalamin synthase (EC 2.7.8.26)	20153354	100	100	100	1e-136
BLAT	Victors	205353181	Salmonella enterica subsp. enterica serovar Gallinarum str. 287/91	cbiA	Cobyrinic acid a,c-diamide synthetase (EC 6.3.5.11)	20153354	100	100	98	1e-273
BLAT	Victors	16765441	Salmonella enterica subsp. enterica serovar Typhimurium str. LT2	wcaE	Colanic acid biosynthesis glycosyl transferase WcaE	17526851	100	100	99	1e-143
BLAT	Victors	16765429	Salmonella enterica subsp. enterica serovar Typhimurium str. LT2	wcaM	Colanic acid biosynthesis protein WcaM	16518469	100	100	99	1e-272
BLAT	Victors	15802236	Escherichia coli O157:H7 str. EDL933	cspC	Cold shock protein of CSP family => CspC (naming convention as in E.coli)	15528651	100	100	100	2e-33
BLAT	Victors	16764006	Salmonella enterica subsp. enterica serovar Typhimurium str. LT2	cspE	Cold shock protein of CSP family => CspE (naming convention as in E.coli)	16518469	100	100	100	3e-33
BLAT	Victors	16767324	Salmonella enterica subsp. enterica serovar Typhimurium str. LT2	cpxA	Copper sensory histidine kinase CpxA	15271926	100	100	100	1e-266
BLAT	Victors	205354363	Salmonella enterica subsp. enterica serovar Gallinarum str. 287/91	cpxR	Copper-sensing two-component system response regulator CpxR	20487719	100	100	100	1e-129
BLAT	Victors	16764496	Salmonella enterica subsp. enterica serovar Typhimurium str. LT2	csgF	Curli production assembly/transport component CsgF	16518469	100	100	100	3e-75
BLAT	Victors	16766754	Salmonella enterica subsp. enterica serovar Typhimurium str. LT2	crp	Cyclic AMP receptor protein	3291452	100	100	100	1e-117
BLAT	Victors	16763823	Salmonella enterica subsp. enterica serovar Typhimurium str. LT2	cyoB	Cytochrome O ubiquinol oxidase subunit I (EC 1.10.3.-)	16518469	100	100	100	0
BLAT	Victors	15803448	Escherichia coli O157:H7 str. EDL933	serA	D-3-phosphoglycerate dehydrogenase (EC 1.1.1.95)	15731074	100	100	96	1e-226
BLAT	Victors	16760281	Salmonella enterica subsp. enterica serovar Typhi str. CT18	pcgL	D-alanyl-D-alanine dipeptidase (EC 3.4.13.22)	17526851	100	100	98	1e-149
BLAT	Victors	16763598	Salmonella enterica subsp. enterica serovar Typhimurium str. LT2	dgt	Deoxyguanosinetriphosphate triphosphohydrolase (EC 3.1.5.1), subgroup 1	16518469	100	100	99	1e-301
BLAT	Victors	16764362	Salmonella enterica subsp. enterica serovar Typhimurium str. LT2	STM1002	Diaminopropionate ammonia-lyase (EC 4.3.1.15)	16518469	100	100	98	1e-239
BLAT	Victors	16764634	Salmonella enterica subsp. enterica serovar Typhimurium str. LT2	yeaJ	Diguanylate cyclase (EC 2.7.7.65) => DgcJ	16518469	100	100	99	1e-291
BLAT	Victors	16764417	Salmonella enterica subsp. enterica serovar Typhimurium str. LT2	pyrD	Dihydroorotate dehydrogenase (quinone) (EC 1.3.5.2)	17526851	100	100	100	1e-194
BLAT	Victors	147675499	Vibrio cholerae O395	ilvD	Dihydroxy-acid dehydratase (EC 4.2.1.9)	11952899	92	92	83	1e-285
BLAT	Victors	218707178	Escherichia coli UMN026	dppA	Dipeptide ABC transporter, substrate-binding protein DppA (TC 3.A.1.5.2) @ Dipeptide chemoreceptor	17074858	100	100	93	1e-306
BLAT	Victors	16765599	Salmonella enterica subsp. enterica serovar Typhimurium str. LT2	gyrA	DNA gyrase subunit A (EC 5.99.1.3)	15542179	100	100	100	0
BLAT	Victors	16763696	Salmonella enterica subsp. enterica serovar Typhimurium str. LT2	dinP	DNA polymerase IV (EC 2.7.7.7)	16518469	100	100	99	1e-202
BLAT	Victors	15800120	Escherichia coli O157:H7 str. EDL933	rdgC	DNA recombination-dependent growth factor RdgC	15528651	100	100	92	1e-161
BLAT	Victors	16765095	Salmonella enterica subsp. enterica serovar Typhimurium str. LT2	hns	DNA-binding protein H-NS	17526851	100	100	100	1e-70
BLAT	Victors	16767407	Salmonella enterica subsp. enterica serovar Typhimurium str. LT2	rpoB	DNA-directed RNA polymerase beta subunit (EC 2.7.7.6)	15542179	100	100	99	0
BLAT	Victors	16759305	Salmonella enterica subsp. enterica serovar Typhi str. CT18	gmhA	D-sedoheptulose 7-phosphate isomerase (EC 5.3.1.28)	15182677	100	100	100	1e-106
BLAT	Victors	16767200	Salmonella enterica subsp. enterica serovar Typhimurium str. LT2	wecE	dTDP-4-amino-4,6-dideoxygalactose transaminase (EC 2.6.1.59)	17526851	100	100	99	1e-220
BLAT	Victors	16765426	Salmonella enterica subsp. enterica serovar Typhimurium str. LT2	rfbD	dTDP-4-dehydrorhamnose reductase (EC 1.1.1.133)	7618105	100	100	100	1e-174
BLAT	Victors	16765427	Salmonella enterica subsp. enterica serovar Typhimurium str. LT2	rfbB	dTDP-glucose 4,6-dehydratase (EC 4.2.1.46)	7618105	100	100	99	1e-215
BLAT	Victors	16765396	Salmonella enterica subsp. enterica serovar Typhimurium str. LT2	sopA	E3 ubiquitin-protein ligase SopA	12065528	100	100	99	0
BLAT	Victors	15803338	Escherichia coli O157:H7 str. EDL933	recD	Exodeoxyribonuclease V alpha chain (EC 3.1.11.5)	15731074	85	85	87	1e-263
BLAT	Victors	16763776	Salmonella enterica subsp. enterica serovar Typhimurium str. LT2	sbcD	Exonuclease SbcD	17526851	100	100	99	1e-232
BLAT	Victors	16765011	Salmonella enterica subsp. enterica serovar Typhimurium str. LT2	STM1668	Exported protein STM1668	17526851	99	100	98	1e-156
BLAT	Victors	15642106	Vibrio cholerae O1 biovar El Tor str. N16961	fur	Ferric uptake regulation protein FUR	11952899	88	88	81	2e-60
BLAT	Victors	16763645	Salmonella enterica subsp. enterica serovar Typhimurium str. LT2	yafS	FIG005121: SAM-dependent methyltransferase (EC 2.1.1.-)	16518469	100	100	100	1e-142
BLAT	Victors	16763718	Salmonella enterica subsp. enterica serovar Typhimurium str. LT2	stbC	FIG031703: Fimbriae usher protein StbC	17526851	100	100	99	0
BLAT	Victors	16763932	Salmonella enterica subsp. enterica serovar Typhimurium str. LT2	fimW	Fimbriae W protein	16518469	100	100	98	1e-112
BLAT	Victors	16766742	Salmonella enterica subsp. enterica serovar Typhimurium str. LT2	fkpA	FKBP-type peptidyl-prolyl cis-trans isomerase FkpA precursor (EC 5.2.1.8)	9009347	100	100	99	1e-149
BLAT	Victors	16766744	Salmonella enterica subsp. enterica serovar Typhimurium str. LT2	slyD	FKBP-type peptidyl-prolyl cis-trans isomerase SlyD (EC 5.2.1.8)	17526851	100	100	100	1e-117
BLAT	Victors	16765318	Salmonella enterica subsp. enterica serovar Typhimurium str. LT2	fliQ	Flagellar biosynthesis protein FliQ	7618105	100	100	100	3e-41
BLAT	Victors	16766082	Salmonella enterica subsp. enterica serovar Typhimurium str. LT2	fljA	Flagellar synthesis: repressor of fliC	17526851	65	99	98	9e-61
BLAT	Victors	16764334	Salmonella enterica subsp. enterica serovar Typhimurium str. LT2	focA	Formate efflux transporter FocA	16518469	100	100	100	1e-165
BLAT	Victors	15802705	Escherichia coli O157:H7 str. EDL933	mglA	Galactose/methyl galactoside ABC transporter, ATP-binding protein MglA (EC 3.6.3.17)	15731074	98	98	96	1e-281
BLAT	Victors	15640273	Vibrio cholerae O1 biovar El Tor str. N16961	VC0243	GDP-mannose 4,6-dehydratase (EC 4.2.1.47)	11952899	97	97	80	1e-178
BLAT	Victors	16767730	Salmonella enterica subsp. enterica serovar Typhimurium str. LT2	idnK	Gluconokinase (EC 2.7.1.12)	16518469	100	100	100	9e-99
BLAT	Victors	16765425	Salmonella enterica subsp. enterica serovar Typhimurium str. LT2	rfbA	Glucose-1-phosphate thymidylyltransferase (EC 2.7.7.24)	16518469	99	99	95	1e-160
BLAT	Victors	26247128	Escherichia coli CFT073	iroB	Glycosyltransferase IroB	18541653	95	100	86	1e-192
BLAT	Victors	24113836	Shigella flexneri 2a str. 301	guaA	GMP synthase [glutamine-hydrolyzing], amidotransferase subunit (EC 6.3.5.2) / GMP synthase [glutamine-hydrolyzing], ATP pyrophosphatase subunit (EC 6.3.5.2)	8757833	100	100	98	1e-310
BLAT	Victors	16765196	Salmonella enterica subsp. enterica serovar Typhimurium str. LT2	sopE2	G-nucleotide exchange factor SopE	10735884	100	100	99	1e-135
BLAT	Victors	117623421	Escherichia coli	ychF	GTP-binding and nucleic acid-binding protein YchF	15845486	100	100	94	1e-200
BLAT	Victors	16763854	Salmonella enterica subsp. enterica serovar Typhimurium str. LT2	ybaJ	Hha toxicity modulator TomB	17526851	100	100	100	2e-69
BLAT	Victors	16765236	Salmonella enterica subsp. enterica serovar Typhimurium str. LT2	ruvB	Holliday junction ATP-dependent DNA helicase RuvB (EC 3.6.4.12)	20670908	100	100	99	1e-189
BLAT	Victors	16767432	Salmonella enterica subsp. enterica serovar Typhimurium str. LT2	metA	Homoserine O-succinyltransferase (EC 2.3.1.46)	16518469	100	100	100	1e-185
BLAT	Victors	187732326	Shigella boydii CDC 3083-94	degP	HtrA protease/chaperone protein	17526712	100	100	92	1e-249
BLAT	Victors	16763898	Salmonella enterica subsp. enterica serovar Typhimurium str. LT2	gip	Hydroxypyruvate isomerase (EC 5.3.1.22)	16518469	100	100	100	1e-152
BLAT	Victors	16764332	Salmonella enterica subsp. enterica serovar Typhimurium str. LT2	STM0972	hypothetical protein	16518469	100	100	99	1e-187
BLAT	Victors	16764445	Salmonella enterica subsp. enterica serovar Typhimurium str. LT2	pipA	hypothetical protein	15182677	100	100	97	1e-128
BLAT	Victors	16765995	Salmonella enterica subsp. enterica serovar Typhimurium str. LT2	STM2680	hypothetical protein	16518469	100	94	99	1e-115
BLAT	Victors	16765238	Salmonella enterica subsp. enterica serovar Typhimurium str. LT2	STM1896	hypothetical protein	16518469	100	91	99	1e-175
BLAT	Victors	108809592	Yersinia pestis Antiqua	purH	IMP cyclohydrolase (EC 3.5.4.10) / Phosphoribosylaminoimidazolecarboxamide formyltransferase (EC 2.1.2.3)	14742535	100	100	87	1e-271
BLAT	Victors	16767224	Salmonella enterica subsp. enterica serovar Typhimurium str. LT2	yigG	Inner membrane protein YigG	16518469	100	100	99	5e-83
BLAT	Victors	207857921	Salmonella enterica subsp. enterica serovar Enteritidis str. P125109	guaB	Inosine-5'-monophosphate dehydrogenase (EC 1.1.1.205) / CBS domain	17261603	100	100	99	1e-277
BLAT	Victors	16764449	Salmonella enterica subsp. enterica serovar Typhimurium str. LT2	sopB	Inositol phosphate phosphatase sopB (EC 3.1.3.-)	12065528	100	100	99	0
BLAT	Victors	16764171	Salmonella enterica subsp. enterica serovar Typhimurium str. LT2	ybhM	Integral membrane protein	17526851	73	99	97	2e-87
BLAT	Victors	16765012	Salmonella enterica subsp. enterica serovar Typhimurium str. LT2	STM1669	Invasin-like protein	16518469	100	100	97	0
BLAT	Victors	16764448	Salmonella enterica subsp. enterica serovar Typhimurium str. LT2	pipC	Invasion gene E protein (Pathogenicity island encoded protein: homologous to ipgE of Shigella)	17526851	100	100	99	7e-59
BLAT	Victors	16761677	Salmonella enterica subsp. enterica serovar Typhi str. CT18	invH	Invasion protein invH precursor	9529064	100	100	99	1e-78
BLAT	Victors	16767511	Salmonella enterica subsp. enterica serovar Typhimurium str. LT2	STM4261	Large repetitive protein	16518469	100	100	98	0
BLAT	Victors	16764163	Salmonella enterica subsp. enterica serovar Typhimurium str. LT2	slrP	Leucine-rich-repeat protein	10569754	93	94	97	0
BLAT	PATRIC_VF	STM14_928	Salmonella enterica subsp. enterica serovar Typhimurium str. 14028S	slrP	Leucine-rich-repeat protein	10569754;10861017;12065528;18765734;19690162;20335166	93	94	97	0.0
BLAT	Victors	4104731	Salmonella enterica subsp. enterica serovar Typhimurium	msbB	Lipid A biosynthesis myristoyltransferase (EC 2.3.1.243)	17997275	100	100	100	1e-193
BLAT	Victors	16767543	Salmonella enterica subsp. enterica serovar Typhimurium str. LT2	yjdB	Lipid A phosphoethanolamine transferase EptA/PmrC (EC 2.7.8.43)	16518469	100	100	99	0
BLAT	Victors	16766999	Salmonella enterica subsp. enterica serovar Typhimurium str. LT2	rfaK	Lipopolysaccharide 1,2-N-acetylglucosaminetransferase (EC 2.4.1.56)	17526851	100	100	98	1e-219
BLAT	Victors	16767004	Salmonella enterica subsp. enterica serovar Typhimurium str. LT2	rfaB	Lipopolysaccharide 1,6-galactosyltransferase (EC 2.4.1.-)	17526851	100	100	98	1e-213
BLAT	Victors	16767000	Salmonella enterica subsp. enterica serovar Typhimurium str. LT2	rfaZ	Lipopolysaccharide core biosynthesis protein RfaZ	16518469	100	100	99	1e-154
BLAT	Victors	16765159	Salmonella enterica subsp. enterica serovar Typhimurium str. LT2	fadD	Long-chain-fatty-acid--CoA ligase (EC 6.2.1.3)	16518469	99	96	100	0
BLAT	Victors	16765878	Salmonella enterica subsp. enterica serovar Typhimurium str. LT2	cadB	Lysine/cadaverine antiporter membrane protein CadB	17526851	100	100	100	1e-257
BLAT	Victors	16763406	Salmonella enterica subsp. enterica serovar Typhimurium str. LT2	STM0016	Lysozyme (N-acetylmuramidase) family, (EC 3.2.1.17)	16518469	100	100	100	1e-105
BLAT	Victors	16763505	Salmonella enterica subsp. enterica serovar Typhimurium str. LT2	leuO	LysR family transcriptional activator LeuO	15182677	100	100	100	1e-181
BLAT	Victors	323129647	Salmonella enterica subsp. enterica serovar Typhimurium str. 4/74	lppA	Major outer membrane lipoprotein Lpp	17997275	100	100	100	1e-35
BLAT	Victors	267993263	Salmonella enterica subsp. enterica serovar Typhimurium str. 14028S	lppB	Major outer membrane lipoprotein Lpp	17997275	93	92	98	2e-32
BLAT	Victors	267993263	Salmonella enterica subsp. enterica serovar Typhimurium str. 14028S	lppB	Major outer membrane lipoprotein Lpp	17997275	100	100	97	4e-35
BLAT	Victors	16765414	Salmonella enterica subsp. enterica serovar Typhimurium str. LT2	rfbM	Mannose-1-phosphate guanylyltransferase (EC 2.7.7.13) / Mannose-6-phosphate isomerase (EC 5.3.1.8)	7618105	100	100	99	1e-284
BLAT	Victors	15799850	Escherichia coli O157:H7 str. EDL933	map	Methionine aminopeptidase (EC 3.4.11.18)	15528651	100	100	89	1e-139
BLAT	Victors	16766772	Salmonella enterica subsp. enterica serovar Typhimurium str. LT2	dam	Methyl-directed repair DNA adenine methylase (EC 2.1.1.72)	19762965	100	100	100	1e-163
BLAT	Victors	16767048	Salmonella enterica subsp. enterica serovar Typhimurium str. LT2	mgtC	Mg(2+)-transport-ATPase-associated protein MgtC	17526851	98	100	99	1e-124
BLAT	Victors	16764228	Salmonella enterica subsp. enterica serovar Typhimurium str. LT2	mdfA	Multidrug efflux pump MdfA/Cmr (of MFS type), broad spectrum	17526851	100	100	99	1e-232
BLAT	Victors	117623583	Escherichia coli APEC O1	mppA	Murein peptide ABC transporter, substrate-binding protein (requires DppBCDF)	15845486	98	100	92	1e-301
BLAT	Victors	16766180	Salmonella enterica subsp. enterica serovar Typhimurium str. LT2	prgH	MxiG protein; Pathogenicity 1 island effector protein	10816487	100	95	99	1e-230
BLAT	Victors	16766179	Salmonella enterica subsp. enterica serovar Typhimurium str. LT2	prgI	MxiH protein; Type III secretion cytoplasmic protein (YscF)	10816487	100	100	100	1e-38
BLAT	Victors	16764667	Salmonella enterica subsp. enterica serovar Typhimurium str. LT2	celF	N,N'-diacetylchitobiose-specific 6-phospho-beta-glucosidase (EC 3.2.1.86)	17526851	100	100	99	1e-266
BLAT	Victors	15804072	Escherichia coli O157:H7 str. EDL933	dctA	Na+/H+-dicarboxylate symporter	15528651	100	100	94	1e-228
BLAT	Victors	16765517	Salmonella enterica subsp. enterica serovar Typhimurium str. LT2	yeiA	NAD-dependent dihydropyrimidine dehydrogenase subunit PreA (EC 1.3.1.1)	16518469	100	100	99	1e-247
BLAT	Victors	205353438	Salmonella enterica subsp. enterica serovar Gallinarum str. 287/91	nuoG	NADH-ubiquinone oxidoreductase chain G (EC 1.6.5.3)	9682335	100	100	99	0
BLAT	Victors	16764516	Salmonella enterica subsp. enterica serovar Typhimurium str. LT2	solA	N-methyl-L-tryptophan oxidase, SolA	16518469	100	100	99	1e-220
BLAT	Victors	16764093	Salmonella enterica subsp. enterica serovar Typhimurium str. LT2	STM0723	O-antigen export system, ATP-binding protein	16518469	100	100	100	1e-131
BLAT	Victors	16766175	Salmonella enterica subsp. enterica serovar Typhimurium str. LT2	orgB	OrgB protein, associated with InvC ATPase of type III secretion system	10816487	100	100	100	1e-129
BLAT	Victors	16766789	Salmonella enterica subsp. enterica serovar Typhimurium str. LT2	envZ	Osmolarity sensory histidine kinase EnvZ	7618105	100	100	100	1e-260
BLAT	Victors	170681860	Escherichia coli SMS-3-5	ompA	Outer membrane protein A precursor	10531228	100	100	95	1e-203
BLAT	Victors	16764600	Salmonella enterica subsp. enterica serovar Typhimurium str. LT2	pagC	Outer membrane protein X precursor	16518469	100	100	100	1e-102
BLAT	Victors	82776329	Shigella dysenteriae Sd197	iroN	Outer Membrane Siderophore Receptor IroN	16856494	96	96	84	0
BLAT	Victors	24113718	Shigella flexneri 2a str. 301	vacJ	Outer-membrane-phospholipid-binding lipoprotein MlaA	8145644	100	100	94	1e-143
BLAT	Victors	16763955	Salmonella enterica subsp. enterica serovar Typhimurium str. LT2	nfnB	Oxygen-insensitive NAD(P)H nitroreductase (EC 1.-.-.-) / Dihydropteridine reductase (EC 1.5.1.34)	16518469	100	100	98	1e-120
BLAT	Victors	16766176	Salmonella enterica subsp. enterica serovar Typhimurium str. LT2	orgA	Oxygen-regulated invasion protein OrgA	10816487	96	100	100	1e-109
BLAT	Victors	16766178	Salmonella enterica subsp. enterica serovar Typhimurium str. LT2	prgJ	Pathogenicity 1 island effector protein	10816487	100	100	100	5e-48
BLAT	Victors	190149299	Actinobacillus pleuropneumoniae serovar 7 str. AP76	prfC	Peptide chain release factor 3	12819083	99	99	88	1e-275
BLAT	Victors	16767186	Salmonella enterica subsp. enterica serovar Typhimurium str. LT2	ppiC	Peptidyl-prolyl cis-trans isomerase PpiC (EC 5.2.1.8)	16518469	100	100	100	2e-48
BLAT	Victors	16765496	Salmonella enterica subsp. enterica serovar Typhimurium str. LT2	bglX	Periplasmic beta-glucosidase (EC 3.2.1.21)	16518469	100	100	99	0
BLAT	Victors	16763482	Salmonella enterica subsp. enterica serovar Typhimurium str. LT2	surA	Periplasmic chaperone and peptidyl-prolyl cis-trans isomerase of outer membrane proteins SurA (EC 5.2.1.8)	10678914	100	100	100	1e-244
BLAT	Victors	187734090	Shigella boydii CDC 3083-94	skp	Periplasmic chaperone of outer membrane proteins Skp @ Outer membrane protein H precursor	17526712	100	100	90	1e-75
BLAT	Victors	117626134	Escherichia coli APEC O1	dsbA	Periplasmic thiol:disulfide interchange protein DsbA	9224871	100	100	86	1e-102
BLAT	Victors	16765203	Salmonella enterica subsp. enterica serovar Typhimurium str. LT2	pagO	Permease of the drug/metabolite transporter (DMT) superfamily	17526851	100	100	99	1e-170
BLAT	Victors	16765700	Salmonella enterica subsp. enterica serovar Typhimurium str. LT2	STM2373	Phage protein	16518469	100	100	100	4e-69
BLAT	Victors	16765571	Salmonella enterica subsp. enterica serovar Typhimurium str. LT2	STM2243	Phage tail fiber, side tail fiber protein Stf	17526851	100	100	99	1e-149
BLAT	Victors	123444367	Yersinia enterocolitica subsp. enterocolitica 8081	pstC	Phosphate ABC transporter, permease protein PstC (TC 3.A.1.7.1)	10216859	95	94	89	1e-154
BLAT	Victors	161486057	Escherichia coli CFT073	phoU	Phosphate transport system regulatory protein PhoU	12180926	98	98	95	1e-127
BLAT	Victors	16131793	Escherichia coli str. K-12 substr. MG1655	yijP	Phosphoethanolamine transferase EptC [E.coli], specific for LPS heptose I residue	10456927	100	100	89	0
BLAT	Victors	162420967	Yersinia pestis Angola	pgm	Phosphoglucomutase (EC 5.4.2.2)	12009274	99	99	82	1e-268
BLAT	Victors	16765413	Salmonella enterica subsp. enterica serovar Typhimurium str. LT2	rfbK	Phosphomannomutase (EC 5.4.2.8)	17526851	100	100	99	1e-275
BLAT	Victors	26248405	Escherichia coli CFT073	manB	Phosphomannomutase (EC 5.4.2.8) => Colanic acid	12180926	99	99	88	1e-241
BLAT	Victors	16767429	Salmonella enterica subsp. enterica serovar Typhimurium str. LT2	purD	Phosphoribosylamine--glycine ligase (EC 6.3.4.13)	7618105	100	100	99	1e-249
BLAT	Victors	16765527	Salmonella enterica subsp. enterica serovar Typhimurium str. LT2	STM2197	Phosphoserine phosphatase (EC 3.1.3.3)	16518469	100	100	99	1e-167
BLAT	Victors	16765821	Salmonella enterica subsp. enterica serovar Typhimurium str. LT2	ppk	Polyphosphate kinase (EC 2.7.4.1)	17526851	100	100	100	0
BLAT	Victors	16764694	Salmonella enterica subsp. enterica serovar Typhimurium str. LT2	nlpC	Probable endopeptidase NlpC	16518469	100	100	99	4e-86
BLAT	Victors	16763900	Salmonella enterica subsp. enterica serovar Typhimurium str. LT2	STM0520	Probable metabolite transport protein	16518469	100	100	99	1e-234
BLAT	Victors	16765336	Salmonella enterica subsp. enterica serovar Typhimurium str. LT2	yeeI	Protein MtfA	17526851	100	100	100	1e-156
BLAT	Victors	108808777	Yersinia pestis Antiqua	pcm	Protein-L-isoaspartate O-methyltransferase (EC 2.1.1.77)	14742535	100	100	80	3e-92
BLAT	Victors	16764663	Salmonella enterica subsp. enterica serovar Typhimurium str. LT2	celA	PTS system, N,N'-diacetylchitobiose-specific IIB component (EC 2.7.1.196)	16518469	100	100	100	1e-52
BLAT	Victors	16763426	Salmonella enterica subsp. enterica serovar Typhimurium str. LT2	STM0036	Putative arylsulfatase regulatory protein	17526851	100	100	99	1e-245
BLAT	Victors	16764501	Salmonella enterica subsp. enterica serovar Typhimurium str. LT2	csgC	Putative curli production protein CsgC	16518469	100	100	99	2e-54
BLAT	Victors	16764428	Salmonella enterica subsp. enterica serovar Typhimurium str. LT2	ycbG	Putative dehydrogenase	16518469	100	100	100	9e-82
BLAT	Victors	16764452	Salmonella enterica subsp. enterica serovar Typhimurium str. LT2	pipD	Putative dipeptidase	16518469	100	94	99	1e-296
BLAT	Victors	16763717	Salmonella enterica subsp. enterica serovar Typhimurium str. LT2	stbD	Putative exported protein precursor	17526851	100	100	100	1e-262
BLAT	Victors	16767835	Salmonella enterica subsp. enterica serovar Typhimurium str. LT2	sthA	Putative fimbrial chaparone SthA	16518469	100	100	99	1e-127
BLAT	Victors	16765205	Salmonella enterica subsp. enterica serovar Typhimurium str. LT2	STM1864	Putative inner membrane protein	17526851	100	100	100	1e-115
BLAT	Victors	16767409	Salmonella enterica subsp. enterica serovar Typhimurium str. LT2	STM4155	Putative inner membrane protein	16518469	83	95	96	2e-41
BLAT	Victors	16766975	Salmonella enterica subsp. enterica serovar Typhimurium str. LT2	STM3690	putative lipoprotein	16518469	100	100	96	1e-124
BLAT	Victors	16767569	Salmonella enterica subsp. enterica serovar Typhimurium str. LT2	phoN	putative membrane-associated phospholipid phosphatase, PAP2 superfamily	16518469	100	100	97	1e-143
BLAT	Victors	16764647	Salmonella enterica subsp. enterica serovar Typhimurium str. LT2	ydjA	Putative NAD(P)H nitroreductase YdjA	17526851	100	100	99	1e-101
BLAT	Victors	16765275	Salmonella enterica subsp. enterica serovar Typhimurium str. LT2	STM1934	Putative outer membrane lipoprotein	16518469	100	100	100	1e-59
BLAT	Victors	16765573	Salmonella enterica subsp. enterica serovar Typhimurium str. LT2	STM2245	Putative outer membrane protein	17526851	98	100	100	1e-106
BLAT	Victors	16765834	Salmonella enterica subsp. enterica serovar Typhimurium str. LT2	ratB	Putative outer membrane protein	12540539	2	97	95	2e-34
BLAT	Victors	15802133	Escherichia coli O157:H7 str. EDL933	Z2751	Putative outer membrane protein	15731074	100	100	88	1e-133
BLAT	Victors	16766428	Salmonella enterica subsp. enterica serovar Typhimurium str. LT2	STM3128	Putative oxidoreductase	16518469	100	100	99	1e-256
BLAT	Victors	16764933	Salmonella enterica subsp. enterica serovar Typhimurium str. LT2	yncB	Putative oxidoreductase YncB	16518469	96	100	99	1e-207
BLAT	Victors	16766093	Salmonella enterica subsp. enterica serovar Typhimurium str. LT2	mig-14	Putative transcription activator mig-14	11083839	100	100	98	1e-177
BLAT	Victors	16767250	Salmonella enterica subsp. enterica serovar Typhimurium str. LT2	STM3980	Putative transferase	16518469	100	39	99	1e-134
BLAT	Victors	16765894	Salmonella enterica subsp. enterica serovar Typhimurium str. LT2	STM2574	Putative transmembrane transport protein	17526851	100	100	99	1e-229
BLAT	Victors	16767510	Salmonella enterica subsp. enterica serovar Typhimurium str. LT2	STM4260	Putative type-I secretion protein	16518469	100	100	100	1e-237
BLAT	Victors	15803653	Escherichia coli O157:H7 str. EDL933	tdcE	Pyruvate formate-lyase (EC 2.3.1.54)	15731074	81	81	81	1e-310
BLAT	Victors	161353606	Salmonella enterica subsp. enterica serovar Typhimurium str. LT2	pflA	Pyruvate formate-lyase activating enzyme (EC 1.97.1.4)	17526851	100	100	99	1e-158
BLAT	Victors	16763338	Salmonella enterica subsp. enterica serovar Typhi str. CT18	cstA	Pyruvate:H+ symporter BtsT	15182677	100	100	99	0
BLAT	Victors	15801455	Escherichia coli O157:H7 str. EDL933	narG	Respiratory nitrate reductase alpha chain (EC 1.7.99.4)	15731074	100	100	95	0
BLAT	Victors	15804828	Escherichia coli O157:H7 str. EDL933	nrdD	Ribonucleotide reductase of class III (anaerobic), large subunit (EC 1.17.4.2)	15731074	100	100	96	0
BLAT	Victors	16764894	Salmonella enterica subsp. enterica serovar Typhimurium str. LT2	STM1549	RidA/YER057c/UK114 superfamily, group 7, YjgH-like protein	16518469	89	96	99	7e-63
BLAT	Victors	147674644	Vibrio cholerae O395	rpoS	RNA polymerase sigma factor RpoS	11083783	81	83	81	1e-126
BLAT	Victors	110804200	Shigella flexneri 5 str. 8401	dksA	RNA polymerase-binding transcription factor DksA	11500451	100	100	98	5e-82
BLAT	Victors	110808090	Shigella flexneri 5 str. 8401	hfq	RNA-binding protein Hfq	20080057	100	100	94	4e-49
BLAT	Victors	15802700	Escherichia coli O157:H7 str. EDL933	sanA	SanA protein	15528651	100	100	93	1e-129
BLAT	Victors	117622640	Escherichia coli APEC O1	sbmA	SbmA protein	15845486	98	99	92	1e-224
BLAT	Victors	16764975	Salmonella enterica subsp. enterica serovar Typhimurium str. LT2	sseJ	Secreted effector J SseJ	16177296	100	100	99	1e-245
BLAT	Victors	16764927	Salmonella enterica subsp. enterica serovar Typhimurium str. LT2	STM1583	Secreted effector protein SteA	16518469	80	99	99	8e-96
BLAT	Victors	16766251	Salmonella enterica subsp. enterica serovar Typhimurium str. LT2	sopD	Secreted protein	12065528	100	88	98	1e-184
BLAT	Victors	16764746	Salmonella enterica subsp. enterica serovar Typhimurium str. LT2	ssaE	Secretion system effector SsaE	16518469	100	100	100	1e-37
BLAT	Victors	16764747	Salmonella enterica subsp. enterica serovar Typhimurium str. LT2	sseA	Secretion system effector SseA		99	100	99	3e-53
BLAT	Victors	16764750	Salmonella enterica subsp. enterica serovar Typhimurium str. LT2	sseC	Secretion system effector SseC	11159962	100	100	97	1e-269
BLAT	Victors	16760510	Salmonella enterica subsp. enterica serovar Typhi str. CT18	sseD	Secretion system effector SseD	11159962	100	100	98	1e-102
BLAT	Victors	16764752	Salmonella enterica subsp. enterica serovar Typhimurium str. LT2	sseE	Secretion system effector SseE	16113260	100	100	99	5e-74
BLAT	Victors	16764741	Salmonella enterica subsp. enterica serovar Typhimurium str. LT2	ssrB	Secretion system regulator of DegU/UvrY/BvgA type	17526851	100	100	100	1e-119
BLAT	Victors	16764742	Salmonella enterica subsp. enterica serovar Typhimurium str. LT2	ssrA	Secretion system regulator: Sensor component (EC 2.7.3.-) (EC 2.7.1.40)	17526851	100	100	98	0
BLAT	Victors	16764579	Salmonella enterica subsp. enterica serovar Typhimurium str. LT2	sifA	SifA protein	8861213	100	100	100	1e-197
BLAT	Victors	16766264	Salmonella enterica subsp. enterica serovar Typhimurium str. LT2	barA	Signal transduction histidine-protein kinase BarA (EC 2.7.13.3)	16113260	100	100	100	0
BLAT	Victors	16764130	Salmonella enterica subsp. enterica serovar Typhimurium str. LT2	STM0765	Sodium-dependent anion transporter family	17526851	99	98	99	1e-232
BLAT	Victors	16764827	Salmonella enterica subsp. enterica serovar Typhimurium str. LT2	ydgF	Spermidine export protein MdtJ	16518469	100	100	100	4e-60
BLAT	Victors	153948384	Yersinia pseudotuberculosis IP 31758	ksgA	SSU rRNA (adenine(1518)-N(6)/adenine(1519)-N(6))-dimethyltransferase (EC 2.1.1.182)	11292689	97	97	81	1e-124
BLAT	Victors	16765073	Salmonella enterica subsp. enterica serovar Typhimurium str. LT2	yciF	Stress response diiron-containing protein YciF	17526851	100	100	100	5e-86
BLAT	Victors	16766637	Salmonella enterica subsp. enterica serovar Typhimurium str. LT2	sspA	Stringent starvation protein A	10816458	100	100	100	1e-119
BLAT	Victors	110805634	Shigella flexneri 5 str. 8401	sodB	Superoxide dismutase [Fe] (EC 1.15.1.1)	2404874	100	100	94	1e-109
BLAT	Victors	123444307	Yersinia enterocolitica subsp. enterocolitica 8081	sodA	Superoxide dismutase [Mn] (EC 1.15.1.1)	10496939	98	98	85	1e-102
BLAT	Victors	16761670	Salmonella enterica subsp. enterica serovar Typhi str. CT18	spaM	Surface presentation of antigens protein SpaM	7752894	100	100	100	2e-77
BLAT	Victors	16766194	Salmonella enterica subsp. enterica serovar Typhimurium str. LT2	spaR	Surface presentation of antigens protein SpaR; Type III secretion inner membrane protein (YscT,HrcT,SpaR,EscT,EpaR1,homologous to flagellar export components)	8751894	100	100	100	1e-148
BLAT	Victors	16763819	Salmonella enterica subsp. enterica serovar Typhimurium str. LT2	STM0438	Tetratricopeptide repeat family protein	17526851	99	85	99	1e-251
BLAT	Victors	16767191	Salmonella enterica subsp. enterica serovar Typhimurium str. LT2	trxA	Thioredoxin	19884329	100	100	100	8e-58
BLAT	Victors	15803110	Escherichia coli O157:H7 str. EDL933	trxC	Thioredoxin 2	15528651	100	100	94	2e-76
BLAT	Victors	15800751	Escherichia coli	trxB	Thioredoxin reductase (EC 1.8.1.9)	15731074	99	99	96	1e-180
BLAT	Victors	16766544	Salmonella enterica subsp. enterica serovar Typhimurium str. LT2	tdcA	Threonine catabolic operon transcriptional activator TdcA	19812899	100	100	99	1e-175
BLAT	Victors	108806576	Yersinia pestis Antiqua	smpB	tmRNA-binding protein SmpB	20065026	97	91	83	2e-74
BLAT	Victors	16763962	Salmonella enterica subsp. enterica serovar Typhimurium str. LT2	fepA	TonB-dependent receptor; Outer membrane receptor for ferric enterobactin and colicins B, D	17526851	100	100	99	0
BLAT	Victors	215486487	Escherichia coli O127:H6 str. E2348/69	tonB	TonB-ExbBD energy transducing system, TonB subunit	11553558	98	98	88	1e-119
BLAT	Victors	16767106	Salmonella enterica subsp. enterica serovar Typhimurium str. LT2	torD	TorA-specific chaperone protein, TorD	16518469	100	100	99	1e-116
BLAT	Victors	108806053	Yersinia pestis Antiqua	greA	Transcription elongation factor GreA	14742535	97	97	87	7e-73
BLAT	Victors	110644186	Escherichia coli 536	rfaH	Transcriptional activator RfaH	12117951	99	99	88	3e-80
BLAT	Victors	16764498	Salmonella enterica subsp. enterica serovar Typhimurium str. LT2	csgD	Transcriptional regulator CsgD for 2nd curli operon	16518469	100	100	100	1e-123
BLAT	Victors	161353603	Salmonella enterica subsp. enterica serovar Typhimurium str. LT2	slyA	Transcriptional regulator SlyA	8290552	100	100	97	3e-74
BLAT	Victors	16766888	Salmonella enterica subsp. enterica serovar Typhimurium str. LT2	STM3602	Transcriptional regulator, GntR family	17526851	100	100	99	1e-133
BLAT	Victors	16763420	Salmonella enterica subsp. enterica serovar Typhimurium str. LT2	STM0030	Transcriptional regulator, LysR family	16518469	100	100	98	1e-187
BLAT	Victors	110805158	Shigella flexneri 5 str. 8401	phoP	Transcriptional regulatory protein PhoP	11207599	100	99	93	1e-117
BLAT	Victors	117625164	Escherichia coli APEC O1	tktA	Transketolase (EC 2.2.1.1)	15845486	100	100	95	0
BLAT	Victors	16767593	Salmonella enterica subsp. enterica serovar Typhimurium str. LT2	yjeA	Translation elongation factor P Lys34--(R)-beta-lysine ligase	9826331	100	100	99	1e-189
BLAT	Victors	15676067	Neisseria meningitidis MC58	tufA	Translation elongation factor Tu	11062540	19	98	82	2e-32
BLAT	Victors	15676067	Neisseria meningitidis MC58	tufA	Translation elongation factor Tu	11062540	26	100	89	5e-51
BLAT	Victors	15676067	Neisseria meningitidis MC58	tufA	Translation elongation factor Tu	11062540	26	100	89	5e-51
BLAT	Victors	16765050	Salmonella enterica subsp. enterica serovar Typhimurium str. LT2	yciH	Translation initiation factor SUI1-related protein	16518469	100	100	100	4e-55
BLAT	Victors	16764003	Salmonella enterica subsp. enterica serovar Typhimurium str. LT2	dpiA	Tricarboxylate transport transcriptional regulator TctD => Citrate response regulator CitB	17526851	100	100	98	1e-125
BLAT	Victors	15803817	Escherichia coli O157:H7 str. EDL933	trkA	Trk potassium uptake system protein TrkA	15731074	100	100	99	1e-257
BLAT	Victors	74314656	Shigella sonnei Ss046	miaA	tRNA dimethylallyltransferase (EC 2.5.1.75)	9294434	99	99	93	1e-169
BLAT	Victors	15801917	Escherichia coli O157:H7 str. EDL933	trpB	Tryptophan synthase beta chain (EC 4.2.1.20)	15731074	100	100	96	1e-225
BLAT	Victors	110807237	Shigella flexneri 5 str. 8401	ompR	Two-component system response regulator OmpR	2121709	100	100	100	1e-133
BLAT	Victors	16764759	Salmonella enterica subsp. enterica serovar Typhimurium str. LT2	ssaJ	Type III secretion bridge between inner and outermembrane lipoprotein (YscJ,HrcJ,EscJ, PscJ)	17526851	100	100	98	1e-137
BLAT	Victors	16766177	Salmonella enterica subsp. enterica serovar Typhimurium str. LT2	prgK	Type III secretion bridge between inner and outermembrane lipoprotein (YscJ,HrcJ,EscJ, PscJ)	10816487	100	100	100	1e-141
BLAT	Victors	16764765	Salmonella enterica subsp. enterica serovar Typhimurium str. LT2	ssaN	Type III secretion cytoplasmic ATP synthase (EC 3.6.3.14, YscN,SpaL,MxiB,HrcN,EscN)	16518469	100	100	100	1e-253
BLAT	Victors	16766200	Salmonella enterica subsp. enterica serovar Typhimurium str. LT2	invC	Type III secretion cytoplasmic ATP synthase (EC 3.6.3.14, YscN,SpaL,MxiB,HrcN,EscN); Probable ATP synthase SpaL (EC 3.6.3.14) (Invasion protein InvC)	9087319	100	100	100	1e-248
BLAT	Victors	16764762	Salmonella enterica subsp. enterica serovar Typhimurium str. LT2	ssaL	Type III secretion cytoplasmic protein (YscL)	17526851	97	100	98	1e-184
BLAT	Victors	16764748	Salmonella enterica subsp. enterica serovar Typhimurium str. LT2	sseB	Type III secretion effector SseB	16518469	100	100	100	1e-107
BLAT	Victors	16764754	Salmonella enterica subsp. enterica serovar Typhimurium str. LT2	sseF	Type III secretion effector SseF	16113260	100	100	98	1e-142
BLAT	Victors	16764755	Salmonella enterica subsp. enterica serovar Typhimurium str. LT2	sseG	Type III secretion effector SseG	16113260	100	100	99	1e-130
BLAT	Victors	16766198	Salmonella enterica subsp. enterica serovar Typhimurium str. LT2	invJ	Type III secretion host injection and negative regulator protein (YopD); Surface presentation of antigens protein SpaN (Invasion protein InvJ)	7752894	100	100	98	1e-192
BLAT	Victors	16766188	Salmonella enterica subsp. enterica serovar Typhimurium str. LT2	sipA	Type III secretion injected virulence protein (YopE)	19046340	100	100	99	0
BLAT	Victors	16766184	Salmonella enterica subsp. enterica serovar Typhimurium str. LT2	sptP	Type III secretion injected virulence protein (YopH,tyrosine phosphatase of FAK and p130cas, prevents phagocytosis)	15182677	98	99	100	1e-312
BLAT	Victors	16760497	Salmonella enterica subsp. enterica serovar Typhi str. CT18	ssaV	Type III secretion inner membrane channel protein (LcrD,HrcV,EscV,SsaV)	19745519	100	100	99	0
BLAT	Victors	16766202	Salmonella enterica subsp. enterica serovar Typhimurium str. LT2	invA	Type III secretion inner membrane channel protein (LcrD,HrcV,EscV,SsaV); Invasion protein InvA	9087319	100	100	100	0
BLAT	Victors	16764768	Salmonella enterica subsp. enterica serovar Typhimurium str. LT2	ssaQ	Type III secretion inner membrane protein (YscQ,homologous to flagellar export components)	17526851	100	100	99	1e-190
BLAT	Victors	16766197	Salmonella enterica subsp. enterica serovar Typhimurium str. LT2	spaO	Type III secretion inner membrane protein (YscQ,homologous to flagellar export components); Surface presentation of antigens protein SpaO	8751894	100	100	99	1e-177
BLAT	Victors	16764769	Salmonella enterica subsp. enterica serovar Typhimurium str. LT2	ssaR	Type III secretion inner membrane protein (YscR,SpaR,HrcR,EscR,homologous to flagellar export components)	17526851	100	100	99	1e-116
BLAT	Victors	16766196	Salmonella enterica subsp. enterica serovar Typhimurium str. LT2	spaP	Type III secretion inner membrane protein (YscR,SpaR,HrcR,EscR,homologous to flagellar export components); Surface presentation of antigens protein SpaP	8751894	100	100	99	1e-122
BLAT	Victors	16764770	Salmonella enterica subsp. enterica serovar Typhimurium str. LT2	ssaS	Type III secretion inner membrane protein (YscS,homologous to flagellar export components)	17526851	100	100	100	2e-41
BLAT	Victors	16761666	Salmonella enterica subsp. enterica serovar Typhi str. CT18	spaQ	Type III secretion inner membrane protein (YscS,homologous to flagellar export components); Surface presentation of antigens protein SpaQ	8751894	100	100	100	2e-42
BLAT	Victors	16764772	Salmonella enterica subsp. enterica serovar Typhimurium str. LT2	ssaU	Type III secretion inner membrane protein (YscU,SpaS,EscU,HrcU,SsaU, homologous to flagellar export components)	16518469	100	100	99	1e-198
BLAT	Victors	16766193	Salmonella enterica subsp. enterica serovar Typhimurium str. LT2	spaS	Type III secretion inner membrane protein (YscU,SpaS,EscU,HrcU,SsaU, homologous to flagellar export components); Surface presentation of antigens protein SpaS	10692170	100	100	100	1e-199
BLAT	Victors	16766190	Salmonella enterica subsp. enterica serovar Typhimurium str. LT2	sipC	Type III secretion negative modulator of injection (YopK,YopQ,controls size of translocator pore); Cell invasion protein sipC (Effector protein SipC)	15720547	100	100	100	1e-222
BLAT	Victors	16766203	Salmonella enterica subsp. enterica serovar Typhimurium str. LT2	invE	Type III secretion outermembrane contact sensing protein (YopN,Yop4b,LcrE); Invasion protein InvE	1631083	100	100	100	1e-208
BLAT	Victors	16764744	Salmonella enterica subsp. enterica serovar Typhimurium str. LT2	ssaC	Type III secretion outermembrane pore forming protein (YscC,MxiD,HrcC, InvG)	16113260	100	100	99	1e-281
BLAT	Victors	16766204	Salmonella enterica subsp. enterica serovar Typhimurium str. LT2	invG	Type III secretion outermembrane pore forming protein (YscC,MxiD,HrcC, InvG); Protein InvG precursor	7997169	100	100	99	0
BLAT	Victors	16760518	Salmonella enterica subsp. enterica serovar Typhi str. CT18	spiC	Type III secretion protein SsaB	10406797	100	100	99	5e-68
BLAT	Victors	16764745	Salmonella enterica subsp. enterica serovar Typhimurium str. LT2	ssaD	Type III secretion protein SsaD	17526851	100	100	99	1e-236
BLAT	Victors	16764756	Salmonella enterica subsp. enterica serovar Typhimurium str. LT2	ssaG	Type III secretion protein SsaG	17526851	100	100	100	2e-32
BLAT	Victors	16764761	Salmonella enterica subsp. enterica serovar Typhimurium str. LT2	ssaK	Type III secretion protein SsaK	17526851	100	100	99	1e-125
BLAT	Victors	16764763	Salmonella enterica subsp. enterica serovar Typhimurium str. LT2	ssaM	Type III secretion protein SsaM	15491354	100	100	100	5e-68
BLAT	Victors	16766201	Salmonella enterica subsp. enterica serovar Typhimurium str. LT2	invB	Type III secretion system protein BsaR; Surface presentation of antigens protein SpaK (Invasion protein InvB)	14645290	100	100	100	1e-72
BLAT	Victors	16766205	Salmonella enterica subsp. enterica serovar Typhimurium str. LT2	invF	Type III secretion thermoregulatory protein (LcrF,VirF,transcription regulation of virulence plasmid)	7997169	100	86	99	1e-121
BLAT	Victors	16766182	Salmonella enterica subsp. enterica serovar Typhimurium str. LT2	hilA	Type III secretion transcriptional activator HilA	10456944	100	100	100	0
BLAT	Victors	16766173	Salmonella enterica subsp. enterica serovar Typhimurium str. LT2	hilC	Type III secretion transcriptional regulator HilC (= SirC)	10320584	100	100	99	1e-169
BLAT	Victors	16766181	Salmonella enterica subsp. enterica serovar Typhimurium str. LT2	hilD	Type III secretion transcriptional regulator HilD	10320584	100	100	99	1e-177
BLAT	Victors	254791243	Escherichia coli O157:H7 str. TW14359	hcpA	Type IV pilin PilA	18952791	97	98	88	4e-70
BLAT	Victors	16765410	Salmonella enterica subsp. enterica serovar Typhimurium str. LT2	udg	UDP-glucose 6-dehydrogenase (EC 1.1.1.22)	16518469	100	100	99	1e-220
BLAT	Victors	16767007	Salmonella enterica subsp. enterica serovar Typhimurium str. LT2	rfaG	UDP-glucose:(heptosyl) LPS alpha1,3-glucosyltransferase WaaG	17526851	100	100	100	1e-222
BLAT	Victors	16766992	Salmonella enterica subsp. enterica serovar Typhimurium str. LT2	yibD	UDP-glucuronate:LPS(HepIII) glycosyltransferase WaaH	16518469	100	100	99	1e-203
BLAT	Victors	16765896	Salmonella enterica subsp. enterica serovar Typhimurium str. LT2	yfhL	Uncharacterized ferredoxin-like protein YfhL	16518469	100	100	98	1e-47
BLAT	Victors	16763927	Salmonella enterica subsp. enterica serovar Typhimurium str. LT2	fimH	Uncharacterized fimbrial-like protein SfmH	17379714	100	100	98	1e-190
BLAT	Victors	161367545	Escherichia coli	yfhH	Uncharacterized HTH-type transcriptional regulator YfhH	15528651	100	100	83	1e-128
BLAT	Victors	39546292	Salmonella enterica subsp. enterica serovar Typhimurium str. LT2	STM0328.s	Uncharacterized MFS-type transporter STM0328.s	17526851	92	100	100	1e-234
BLAT	Victors	16765465	Salmonella enterica subsp. enterica serovar Typhimurium str. LT2	yegQ	Uncharacterized protease YegQ	16518469	100	100	100	1e-272
BLAT	Victors	16765466	Salmonella enterica subsp. enterica serovar Typhimurium str. LT2	STM2137	Uncharacterized protein STM2137	16518469	96	100	100	1e-200
BLAT	Victors	16767183	Salmonella enterica subsp. enterica serovar Typhimurium str. LT2	STM3907	Uncharacterized protein STM3907	16518469	100	100	99	3e-58
BLAT	Victors	218928342	Yersinia pestis CO92	YPO1179	Uncharacterized protein YajD	14742535	100	98	84	7e-56
BLAT	Victors	16767223	Salmonella enterica subsp. enterica serovar Typhimurium str. LT2	yigF	Uncharacterized protein YigF	17526851	100	100	100	6e-70
BLAT	Victors	16767423	Salmonella enterica subsp. enterica serovar Typhimurium str. LT2	yjaG	Uncharacterized protein YjaG	16518469	100	100	100	1e-111
BLAT	Victors	16767581	Salmonella enterica subsp. enterica serovar Typhimurium str. LT2	yjeJ	Uncharacterized protein YjeJ	16518469	100	100	100	1e-162
BLAT	Victors	24115078	Shigella flexneri 2a str. 301	rfe	Undecaprenyl-phosphate alpha-N-acetylglucosaminyl 1-phosphate transferase (EC 2.7.8.33)	7528731	100	100	87	1e-190
BLAT	Victors	16765412	Salmonella enterica subsp. enterica serovar Typhimurium str. LT2	rfbP	Undecaprenyl-phosphate galactosephosphotransferase (EC 2.7.8.6)	16518469	100	100	98	1e-287
BLAT	Victors	16764996	Salmonella enterica subsp. enterica serovar Typhimurium str. LT2	ynaF	Universal stress protein F	17526851	100	100	100	2e-74
BLAT	Victors	16766107	Salmonella enterica subsp. enterica serovar Typhimurium str. LT2	yqaE	UPF0057 membrane protein YqaE	16518469	100	100	100	2e-24
BLAT	Victors	16764714	Salmonella enterica subsp. enterica serovar Typhimurium str. LT2	ydiK	UPF0118 inner membrane protein YdiK	16518469	100	100	100	1e-213
BLAT	Victors	16764872	Salmonella enterica subsp. enterica serovar Typhimurium str. LT2	STM1527	UPF0187 protein YneE	17526851	100	100	98	1e-178
BLAT	Victors	16763908	Salmonella enterica subsp. enterica serovar Typhimurium str. LT2	allD	Ureidoglycolate dehydrogenase (EC 1.1.1.154)	16518469	100	100	99	1e-203
BLAT	Victors	165975568	Actinobacillus pleuropneumoniae serovar 3 str. JL03	hemE	Uroporphyrinogen III decarboxylase (EC 4.1.1.37)	12819083	98	98	82	1e-171
BLAT	Victors	16765428	Salmonella enterica subsp. enterica serovar Typhimurium str. LT2	galF	UTP--glucose-1-phosphate uridylyltransferase (EC 2.7.7.9)	16518469	100	100	100	1e-167
BLAT	Victors	24112632	Shigella flexneri 2a str. 301	galU	UTP--glucose-1-phosphate uridylyltransferase (EC 2.7.7.9)	7528731	100	100	97	1e-168
BLAT	Victors	82778968	Shigella dysenteriae Sd197	yihE	YihE protein, a ser/thr kinase implicated in LPS synthesis and Cpx signalling	15073317	100	100	86	1e-172
BLAT	Victors	39546331	Salmonella enterica subsp. enterica serovar Typhimurium str. LT2	znuC	Zinc ABC transporter, ATP-binding protein ZnuC	21219981	100	100	99	1e-141
BLAT	Victors	16765235	Salmonella enterica subsp. enterica serovar Typhimurium str. LT2	znuB	Zinc ABC transporter, permease protein ZnuB	21219981	100	100	100	1e-142
BLAT	Victors	161353595	Salmonella enterica subsp. enterica serovar Typhimurium str. LT2	znuA	Zinc ABC transporter, substrate-binding protein ZnuA	21219981	100	94	100	1e-181
BLAT	PATRIC_VF	STM14_2300	Salmonella enterica subsp. enterica serovar Typhimurium str. 14028S	znuA	Zinc ABC transporter, substrate-binding protein ZnuA	17923515;20959928;21219981	100	94	100	1e-181
