# Supplementary material for: Detection, Genomic Characterization, and Antibiotic Susceptibility of Salmonella Anatum SPBM3 Isolated from Plant-Based Meat
Source: Foods. 2025 Oct 30;14(21):3710. doi: 10.3390/foods14213710 (PMC12607527; doi:10.3390/foods14213710)
Supplement: Supplementary file 1 [file foods-14-03710-s001.zip › Table S4 Putative AMR genes.xlsx]

## Sheet: patric3_query
Supplemental Table S4 putative antibiotic resistance genes found in Salmonella enterica subsp. enterica serovar Anatum isolate SPBM3
Evidence	Property	Source	Source ID	Source Organism	Gene	Product	Classification	Antibiotics	Subject Coverage	Query Coverage	Identity	E-value
BLAT	Antibiotic Resistance	CARD	YP_492255.1	Escherichia coli str. K-12 substr. W3110	PmrB	Sensor protein BasS/PmrB (activates BasR/PmrA)			97	98	85	1e-173
BLAT	Antibiotic Resistance	CARD	NP_417177.1	Escherichia coli str. K-12 substr. MG1655	alaS	Alanyl-tRNA synthetase (EC 6.1.1.7)	aminocoumarin resistance gene		100	100	95	0.0
BLAT	Antibiotic Resistance	CARD	NP_415791.1	Escherichia coli str. K-12 substr. MG1655	cysB	Cys regulon transcriptional activator CysB	aminocoumarin resistance gene		100	100	95	1e-178
BLAT	Antibiotic Resistance	CARD	NP_415222.1	Escherichia coli str. K-12 substr. MG1655	kdpE	DNA-binding response regulator KdpE	aminoglycoside resistance gene	kanamycin A	99	99	92	1e-117
BLAT	Antibiotic Resistance	CARD	AAF03531.1	Salmonella enterica subsp. enterica serovar Enteritidis	AAC(6')-Iy	Aminoglycoside N(6')-acetyltransferase (EC 2.3.1.82) => AAC(6')-Ic,f,g,h,j,k,l,r-z	aminoglycoside resistance gene,antibiotic inactivation enzyme		100	100	99	2e-80
BLAT	Antibiotic Resistance	CARD	CDO13981.1	Klebsiella pneumoniae	PhoP	Transcriptional regulatory protein PhoP	antibiotic resistant gene variant or mutant,efflux pump conferring antibiotic resistance,gene altering cell wall charge conferring antibiotic resistance,gene modulating antibiotic efflux,polymyxin resistance gene		100	99	93	1e-115
BLAT	Antibiotic Resistance	CARD	AAC74603.2	Escherichia coli str. K-12 substr. MG1655	marR	Multiple antibiotic resistance protein MarR	antibiotic resistant gene variant or mutant,efflux pump conferring antibiotic resistance,gene modulating antibiotic efflux		100	100	92	3e-72
BLAT	Antibiotic Resistance	CARD	NP_458564.1	Salmonella enterica subsp. enterica serovar Typhi str. CT18	soxR	Redox-sensitive transcriptional activator SoxR	antibiotic resistant gene variant or mutant,efflux pump conferring antibiotic resistance,gene modulating antibiotic efflux		100	100	100	9e-84
BLAT	Antibiotic Resistance	CARD	NP_414997.1	Escherichia coli str. K-12 substr. MG1655	acrR	Transcriptional regulator of acrAB operon, AcrR	antibiotic resistant gene variant or mutant,efflux pump conferring antibiotic resistance,gene modulating antibiotic efflux		97	96	88	1e-104
BLAT	Antibiotic Resistance	CARD	ACH50230.1	Salmonella enterica subsp. enterica serovar Agona str. SL483	ramR	Transcriptional regulator, AcrR family	antibiotic resistant gene variant or mutant,efflux pump conferring antibiotic resistance,gene modulating antibiotic efflux		100	100	98	1e-105
BLAT	Antibiotic Resistance	CARD	NP_463130.1	Salmonella enterica subsp. enterica serovar Typhimurium str. LT2	soxS	DNA-binding transcriptional dual regulator SoxS	antibiotic resistant gene variant or mutant,efflux pump conferring antibiotic resistance,gene modulating antibiotic efflux,gene modulating permeability to antibiotic		100	100	100	2e-56
BLAT	Antibiotic Resistance	CARD	AAA50993.1	Escherichia coli		Translation elongation factor Tu	antibiotic resistant gene variant or mutant,elfamycin resistance gene		26	100	100	7e-56
BLAT	Antibiotic Resistance	CARD	AAA50993.1	Escherichia coli		Translation elongation factor Tu	antibiotic resistant gene variant or mutant,elfamycin resistance gene		19	98	100	2e-37
BLAT	Antibiotic Resistance	CARD	AAA50993.1	Escherichia coli		Translation elongation factor Tu	antibiotic resistant gene variant or mutant,elfamycin resistance gene		26	100	100	7e-56
BLAT	Antibiotic Resistance	CARD	AAA50993.1	Escherichia coli		Translation elongation factor Tu	antibiotic resistant gene variant or mutant,elfamycin resistance gene		14	98	100	3e-24
BLAT	Antibiotic Resistance	CARD	NP_461214.1	Salmonella enterica subsp. enterica serovar Typhimurium str. LT2	gyrA	DNA gyrase subunit A (EC 5.99.1.3)	antibiotic resistant gene variant or mutant,fluoroquinolone resistance gene		100	100	100	0.0
BLAT	Antibiotic Resistance	CARD	NP_462735.1	Salmonella enterica subsp. enterica serovar Typhimurium str. LT2	gyrB	DNA gyrase subunit B (EC 5.99.1.3)	antibiotic resistant gene variant or mutant,fluoroquinolone resistance gene		100	100	100	0.0
BLAT	Antibiotic Resistance	CARD	NP_462089.1	Salmonella enterica subsp. enterica serovar Typhimurium str. LT2	parC	DNA topoisomerase IV subunit A (EC 5.99.1.3)	antibiotic resistant gene variant or mutant,fluoroquinolone resistance gene		100	100	99	0.0
BLAT	Antibiotic Resistance	CARD	NP_462096.1	Salmonella enterica subsp. enterica serovar Typhimurium str. LT2	parE	DNA topoisomerase IV subunit B (EC 5.99.1.3)	antibiotic resistant gene variant or mutant,fluoroquinolone resistance gene		100	100	100	0.0
BLAT	Antibiotic Resistance	CARD	CDJ72593	Escherichia coli str. K-12 substr. MC4100	GlpT	Glycerol-3-phosphate transporter	antibiotic resistant gene variant or mutant,fosfomycin resistance gene		100	100	96	1e-267
BLAT	Antibiotic Resistance	CARD	CDJ73208	Escherichia coli str. K-12 substr. MC4100	UhpT	Hexose phosphate transport protein UhpT	antibiotic resistant gene variant or mutant,fosfomycin resistance gene		99	99	96	1e-260
BLAT	Antibiotic Resistance	CARD	AIL15701	Escherichia coli ATCC 25922	murA	UDP-N-acetylglucosamine 1-carboxyvinyltransferase (EC 2.5.1.7)	antibiotic resistant gene variant or mutant,fosfomycin resistance gene		100	100	97	1e-233
BLAT	Antibiotic Resistance	CARD	NP_415372.1	Escherichia coli str. K-12 substr. MG1655	nfsA	Oxygen-insensitive NADPH nitroreductase (EC 1.-.-.-)	antibiotic resistant gene variant or mutant,nitrofuratoin resistance gene		100	100	87	1e-124
BLAT	Antibiotic Resistance	CARD	NP_312937.1	Escherichia coli O157:H7 str. Sakai	rpoB	DNA-directed RNA polymerase beta subunit (EC 2.7.7.6)	antibiotic resistant gene variant or mutant,rifampin resistance gene		100	100	98	0.0
BLAT	Antibiotic Resistance	CARD	YP_491362.1	Escherichia coli str. K-12 substr. W3110	folP	Dihydropteroate synthase (EC 2.5.1.15)	antibiotic resistant gene variant or mutant,sulfonamide resistance gene		100	100	91	1e-148
BLAT	Antibiotic Resistance	CARD	NP_415632.1	Escherichia coli str. K-12 substr. MG1655	mfd	Transcription-repair coupling factor	antibiotic target protection protein,fluoroquinolone resistance gene	ciprofloxacin	100	100	95	0.0
BLAT	Antibiotic Resistance	CARD	NP_416715.1	Escherichia coli str. K-12 substr. MG1655	YojI	ABC-type siderophore export system, fused ATPase and permease components	efflux pump conferring antibiotic resistance	microcin J25	100	100	91	1e-293
BLAT	Antibiotic Resistance	CARD	YP_490697.1	Escherichia coli str. K-12 substr. W3110	acrD	Aminoglycosides efflux system AcrAD-TolC, inner-membrane proton/drug antiporter AcrD (RND type)	efflux pump conferring antibiotic resistance		100	100	94	0.0
BLAT	Antibiotic Resistance	CARD	NP_415434.1	Escherichia coli str. K-12 substr. MG1655	msbA	Lipid A export permease/ATP-binding protein MsbA	efflux pump conferring antibiotic resistance	ciprofloxacin;metronidazole	100	100	96	0.0
BLAT	Antibiotic Resistance	CARD	AFH35853.1	Escherichia coli	mdfA	Multidrug efflux pump MdfA/Cmr (of MFS type), broad spectrum	efflux pump conferring antibiotic resistance	Benzalkonium chloride;daunomycin;rhodamine	99	99	87	1e-208
BLAT	Antibiotic Resistance	CARD	AAC77293.1	Escherichia coli str. K-12 substr. MG1655	mdtM	Multidrug efflux pump MdtM (of MFS type)	efflux pump conferring antibiotic resistance		98	97	86	1e-202
BLAT	Antibiotic Resistance	CARD	ABG77966.1	Enterobacter cloacae	acrB	Multidrug efflux system AcrAB-TolC, inner-membrane proton/drug antiporter AcrB (RND type)	efflux pump conferring antibiotic resistance		99	99	93	0.0
BLAT	Antibiotic Resistance	CARD	ABG77965.1	Enterobacter cloacae	acrA	Multidrug efflux system AcrAB-TolC, membrane fusion component AcrA	efflux pump conferring antibiotic resistance		97	97	87	1e-191
BLAT	Antibiotic Resistance	CARD	AAC76298.1	Escherichia coli str. K-12 substr. MG1655	acrF	Multidrug efflux system AcrEF-TolC, inner-membrane proton/drug antiporter AcrF (RND type)	efflux pump conferring antibiotic resistance		99	99	88	0.0
BLAT	Antibiotic Resistance	CARD	AAC76297.1	Escherichia coli str. K-12 substr. MG1655	acrE	Multidrug efflux system AcrEF-TolC, membrane fusion component AcrE	efflux pump conferring antibiotic resistance		11	87	88	1e-13
BLAT	Antibiotic Resistance	CARD	AAC76297.1	Escherichia coli str. K-12 substr. MG1655	acrE	Multidrug efflux system AcrEF-TolC, membrane fusion component AcrE	efflux pump conferring antibiotic resistance		85	100	88	1e-167
BLAT	Antibiotic Resistance	CARD	AAC75733.1	Escherichia coli str. K-12 substr. MG1655	emrB	Multidrug efflux system EmrAB-OMF, inner-membrane proton/drug antiporter EmrB (MFS type)	efflux pump conferring antibiotic resistance	nalidixic acid	100	100	95	1e-290
BLAT	Antibiotic Resistance	CARD	BAA16547.1	Escherichia coli str. K-12 substr. W3110	emrA	Multidrug efflux system EmrAB-OMF, membrane fusion component EmrA	efflux pump conferring antibiotic resistance	nalidixic acid	100	100	89	1e-199
BLAT	Antibiotic Resistance	CARD	AAC75136.1	Escherichia coli str. K-12 substr. MG1655	mdtB	Multidrug efflux system MdtABC-TolC, inner-membrane proton/drug antiporter MdtB (RND type)	efflux pump conferring antibiotic resistance	novobiocin	100	100	91	0.0
BLAT	Antibiotic Resistance	CARD	AAC75137.1	Escherichia coli str. K-12 substr. MG1655	mdtC	Multidrug efflux system MdtABC-TolC, inner-membrane proton/drug antiporter MdtC (RND type)	efflux pump conferring antibiotic resistance	novobiocin	99	99	92	0.0
BLAT	Antibiotic Resistance	CARD	AAC75135.2	Escherichia coli str. K-12 substr. MG1655	mdtA	Multidrug efflux system MdtABC-TolC, membrane fusion component MdtA	efflux pump conferring antibiotic resistance	novobiocin	90	91	85	1e-181
BLAT	Antibiotic Resistance	CARD	NP_459346.1	Salmonella enterica subsp. enterica serovar Typhimurium str. LT2	mdsB	Multidrug efflux system, inner membrane proton/drug antiporter (RND type) => MexQ of MexPQ-OpmE system	efflux pump conferring antibiotic resistance		100	100	99	0.0
BLAT	Antibiotic Resistance	CARD	NP_459347.2	Salmonella enterica subsp. enterica serovar Typhimurium str. LT2	mdsA	Multidrug efflux system, membrane fusion component => MexP of MexPQ-OpmE system	efflux pump conferring antibiotic resistance		100	98	98	1e-223
BLAT	Antibiotic Resistance	CARD	NP_459345.2	Salmonella enterica subsp. enterica serovar Typhimurium str. LT2	mdsC	Multidrug efflux system, outer membrane factor lipoprotein of OprM/OprM family	efflux pump conferring antibiotic resistance		100	100	98	1e-272
BLAT	Antibiotic Resistance	CARD	YP_489321.1	Escherichia coli str. K-12 substr. W3110	mdtG	Multidrug resistance protein MdtG	efflux pump conferring antibiotic resistance		97	98	91	1e-207
BLAT	Antibiotic Resistance	CARD	AAC74149.2	Escherichia coli str. K-12 substr. MG1655	mdtH	Multidrug resistance protein MdtH	efflux pump conferring antibiotic resistance		99	99	92	1e-218
BLAT	Antibiotic Resistance	CARD	NP_417544.5	Escherichia coli str. K-12 substr. MG1655	patA	Putrescine aminotransferase (EC 2.6.1.82)	efflux pump conferring antibiotic resistance		99	99	94	1e-252
BLAT	Antibiotic Resistance	CARD	AAC75138.1	Escherichia coli str. K-12 substr. MG1655	mdtD	Uncharacterized transporter MdtD of major facilitator superfamily (MFS)	efflux pump conferring antibiotic resistance		99	99	86	1e-236
BLAT	Antibiotic Resistance	CARD	AML99881.1	Salmonella enterica subsp. enterica serovar Typhimurium	mdtK	Uncharacterized transporter YeeO	efflux pump conferring antibiotic resistance		99	93	99	1e-274
BLAT	Antibiotic Resistance	CARD	NP_416340.1	Escherichia coli str. K-12 substr. MG1655	mgrB	PhoP/PhoQ regulator MgrB	efflux pump conferring antibiotic resistance,gene altering cell wall charge conferring antibiotic resistance,gene conferring resistance via absence,gene modulating antibiotic efflux,polymyxin resistance gene		100	100	87	1e-18
BLAT	Antibiotic Resistance	CARD	NP_312864.1	Escherichia coli O157:H7 str. Sakai	cpxA	Copper sensory histidine kinase CpxA	efflux pump conferring antibiotic resistance,gene modulating antibiotic efflux		99	99	97	1e-259
BLAT	Antibiotic Resistance	CARD	NP_312865.1	Escherichia coli O157:H7 str. Sakai	cpxR	Copper-sensing two-component system response regulator CpxR	efflux pump conferring antibiotic resistance,gene modulating antibiotic efflux		100	100	97	1e-126
BLAT	Antibiotic Resistance	CARD	BAE77933.1	Escherichia coli str. K-12 substr. W3110	CRP	Cyclic AMP receptor protein	efflux pump conferring antibiotic resistance,gene modulating antibiotic efflux		100	100	99	1e-116
BLAT	Antibiotic Resistance	CARD	NP_309766.1	Escherichia coli O157:H7 str. Sakai	H-NS	DNA-binding protein H-NS	efflux pump conferring antibiotic resistance,gene modulating antibiotic efflux		99	99	95	2e-67
BLAT	Antibiotic Resistance	CARD	NP_417169.1	Escherichia coli str. K-12 substr. MG1655	emrR	Multidrug resistance regulator EmrR (MprA)	efflux pump conferring antibiotic resistance,gene modulating antibiotic efflux		98	98	93	2e-90
BLAT	Antibiotic Resistance	CARD	NP_460903.1	Salmonella enterica subsp. enterica serovar Typhimurium str. LT2	sdiA	N-(3-oxohexanoyl)-L-homoserine lactone-binding transcriptional activator @ N-(3-oxooctanoyl)-L-homoserine lactone-binding transcriptional activator	efflux pump conferring antibiotic resistance,gene modulating antibiotic efflux		100	100	99	1e-139
BLAT	Antibiotic Resistance	CARD	YP_490321.1	Escherichia coli str. K-12 substr. W3110	baeR	Response regulator BaeR	efflux pump conferring antibiotic resistance,gene modulating antibiotic efflux		100	100	96	1e-131
BLAT	Antibiotic Resistance	CARD	BAA15934.1	Escherichia coli str. K-12 substr. W3110	baeS	Sensory histidine kinase BaeS	efflux pump conferring antibiotic resistance,gene modulating antibiotic efflux		100	100	88	1e-245
BLAT	Antibiotic Resistance	CARD	NP_459349.1	Salmonella enterica subsp. enterica serovar Typhimurium str. LT2	golS	Transcriptional regulator, MerR family	efflux pump conferring antibiotic resistance,gene modulating antibiotic efflux		100	100	100	2e-84
BLAT	Antibiotic Resistance	CARD	YP_489794.1	Escherichia coli str. K-12 substr. W3110	marA	Multiple antibiotic resistance protein MarA	efflux pump conferring antibiotic resistance,gene modulating antibiotic efflux,gene modulating permeability to antibiotic		99	99	95	1e-65
BLAT	Antibiotic Resistance	CARD	AFK13828.1	Enterobacter cloacae	ramA	Transcriptional activator RamA	efflux pump conferring antibiotic resistance,gene modulating antibiotic efflux,gene modulating permeability to antibiotic		91	100	86	2e-54
BLAT	Antibiotic Resistance	CARD	BAE78116.1	Escherichia coli str. K-12 substr. W3110	PmrC	Lipid A phosphoethanolamine transferase EptA/PmrC (EC 2.7.8.43)	gene altering cell wall charge conferring antibiotic resistance,polymyxin resistance gene	colistin	100	100	81	1e-278
BLAT	Antibiotic Resistance	CARD	AAC75315.1	Escherichia coli str. K-12 substr. MG1655	arnA	UDP-4-amino-4-deoxy-L-arabinose formyltransferase (EC 2.1.2.13) / UDP-glucuronic acid oxidase (UDP-4-keto-hexauronic acid decarboxylating) (EC 1.1.1.305)	gene altering cell wall charge conferring antibiotic resistance,polymyxin resistance gene	colistin	99	99	80	0.0
BLAT	Antibiotic Resistance	CARD	AAC75089.1	Escherichia coli str. K-12 substr. MG1655	PmrE	UDP-glucose 6-dehydrogenase (EC 1.1.1.22)	gene altering cell wall charge conferring antibiotic resistance,polymyxin resistance gene	colistin	100	100	89	1e-198
BLAT	Antibiotic Resistance	CARD	AAC75314.1	Escherichia coli str. K-12 substr. MG1655	PmrF	Undecaprenyl-phosphate 4-deoxy-4-formamido-L-arabinose transferase (EC 2.4.2.53)	gene altering cell wall charge conferring antibiotic resistance,polymyxin resistance gene	colistin	98	97	87	1e-161
BLAT	Antibiotic Resistance	CARD	AAC76093.1	Escherichia coli str. K-12 substr. MG1655	bacA	Undecaprenyl-diphosphatase (EC 3.6.1.27)	gene conferring antibiotic resistance via molecular bypass,peptide antibiotic resistance gene	bacitracin A;bacitracin B;bacitracin F	100	100	97	1e-149
BLAT	Antibiotic Resistance	CARD	NP_414618.4	Escherichia coli str. K-12 substr. MG1655	leuO	LysR family transcriptional activator LeuO	gene modulating antibiotic efflux,sulfonamide resistance gene		95	95	89	1e-157
